# Supplementary material for: cis-Cyclo­hexane-1,4-dicarboxylic acid
Source: Acta Crystallogr Sect E Struct Rep Online. 2009 May 14;65(Pt 6):o1293. doi: 10.1107/S1600536809016110 (PMC2969648; doi:10.1107/S1600536809016110)
Supplement: Supplementary file 2 [file e-65-o1293-Isup2.hkl]

# 
# h,k,l, Fc-squared, Fo-squared, sigma(Fo-squared) and status flag 
# 
data_I
_shelx_title ' sad in P-1' 
_shelx_refln_list_code          4 
_shelx_F_calc_maximum       48.09 
_exptl_crystal_F_000       184.00 
_reflns_d_resolution_high  0.7697 
 
loop_ 
 _symmetry_equiv_pos_as_xyz 
 'x, y, z' 
 '-x, -y, -z' 
 
_cell_length_a     5.2912 
_cell_length_b     6.2611 
_cell_length_c    13.1851 
_cell_angle_alpha  82.505 
_cell_angle_beta   80.309 
_cell_angle_gamma  81.875 
 
_shelx_F_squared_multiplier     1.000 
 
loop_ 
 _refln_index_h 
 _refln_index_k 
 _refln_index_l 
 _refln_F_squared_calc 
 _refln_F_squared_meas 
 _refln_F_squared_sigma 
 _refln_observed_status 
   1   0   0      611.28      513.59     35.08 o 
   2   0   0      403.13      391.53      4.42 o 
   3   0   0       45.28       47.73      0.80 o 
   4   0   0        0.96        1.75      0.36 o 
   5   0   0       16.20       16.56      0.75 o 
   6   0   0        0.01        0.09      0.79 o 
  -6   1   0        6.31        6.89      1.26 o 
  -5   1   0        7.51        9.66      0.82 o 
  -4   1   0       97.02       84.00      1.57 o 
  -3   1   0       26.84       24.78      0.54 o 
  -2   1   0      256.73      245.70      2.35 o 
  -1   1   0      634.80      648.62      5.37 o 
   1   1   0     1438.02     1306.52     42.54 o 
   2   1   0        0.00        0.17      0.16 o 
   3   1   0        4.17        3.84      0.25 o 
   4   1   0       16.70       13.80      0.60 o 
   5   1   0        0.70        0.97      0.50 o 
   6   1   0       13.51       13.92      1.37 o 
  -6   2   0        1.21        0.60      0.88 o 
  -5   2   0       23.51       19.05      0.99 o 
  -4   2   0        9.25        7.15      0.38 o 
  -3   2   0        0.25        1.09      0.27 o 
  -2   2   0       84.78       83.03      1.01 o 
  -1   2   0     1122.74     1150.65     10.46 o 
   0   2   0      116.55      125.03      1.33 o 
   1   2   0       47.76       48.67      0.64 o 
   2   2   0      232.33      241.48      2.08 o 
   3   2   0        0.05        0.47      0.23 o 
   4   2   0       98.83       96.37      1.30 o 
   5   2   0       36.84       34.32      1.06 o 
   6   2   0        4.79        2.81      1.92 o 
  -5   3   0        1.11        0.28      0.82 o 
  -4   3   0        7.56        7.85      0.65 o 
  -3   3   0        4.73        5.61      0.67 o 
  -2   3   0        1.20        1.15      0.34 o 
  -1   3   0      183.65      193.35      2.19 o 
   0   3   0       18.41       19.30      0.52 o 
   1   3   0       55.59       56.07      0.81 o 
   2   3   0       96.02      104.91      1.14 o 
   3   3   0       33.10       39.18      0.70 o 
   4   3   0       25.43       22.90      0.54 o 
   5   3   0       16.23       14.05      0.85 o 
   6   3   0        0.01       -0.21      1.26 o 
  -5   4   0        1.98        6.05      1.34 o 
  -4   4   0        7.57        6.67      1.13 o 
  -3   4   0       53.78       49.53      1.63 o 
  -2   4   0       63.53       63.31      1.39 o 
  -1   4   0       48.66       50.31      0.95 o 
   0   4   0        8.49       11.26      0.66 o 
   1   4   0       54.57       60.01      0.97 o 
   2   4   0        5.13        7.71      0.34 o 
   3   4   0       34.35       29.54      0.78 o 
   4   4   0       25.07       23.01      0.90 o 
   5   4   0        0.08        2.59      1.21 o 
   6   4   0        0.00       -1.81      2.14 o 
  -4   5   0        2.10        0.97      0.85 o 
  -3   5   0        0.90        0.90      1.97 o 
  -2   5   0       34.01       26.70      1.15 o 
  -1   5   0        7.27        7.70      0.88 o 
   0   5   0        1.51        0.86      0.75 o 
   1   5   0       51.27       51.19      1.08 o 
   2   5   0       21.68       22.36      0.60 o 
   3   5   0        0.69        0.91      0.71 o 
   4   5   0        0.08       -0.11      0.91 o 
   5   5   0        0.64        1.22      1.03 o 
  -3   6   0        2.36        2.40      1.71 o 
  -2   6   0        0.00        0.65      3.05 o 
  -1   6   0       16.98       13.72      1.63 o 
   0   6   0        0.00        0.83      0.83 o 
   1   6   0        2.95        1.34      1.25 o 
   2   6   0       42.85       39.65      1.00 o 
   3   6   0        5.33        5.37      0.98 o 
   4   6   0        1.50        2.10      1.42 o 
   5   6   0        0.08        3.15      2.23 o 
  -2   7   0        8.66        9.64      1.25 o 
  -1   7   0        0.98        0.08      0.97 o 
   0   7   0        0.27        1.01      0.97 o 
   1   7   0        1.98        0.98      1.12 o 
   2   7   0        0.00       -0.69      0.88 o 
   3   7   0        0.01       -1.00      1.48 o 
   4   7   0        0.95        1.35      1.28 o 
   0   8   0        3.42        4.55      1.38 o 
   1   8   0       28.75       31.07      1.71 o 
  -3  -7   1        0.05        0.22      1.04 o 
  -2  -7   1        5.87        4.17      1.00 o 
  -1  -7   1        0.07        1.69      1.16 o 
   0  -7   1        1.71        2.35      1.03 o 
   1  -7   1        1.12        0.30      1.05 o 
   2  -7   1        1.80        4.18      1.88 o 
  -4  -6   1        2.03        2.45      1.65 o 
  -3  -6   1        1.40        1.00      1.85 o 
  -2  -6   1       39.15       38.11      1.41 o 
  -1  -6   1       11.20       12.32      1.31 o 
   0  -6   1        3.61        4.23      0.88 o 
   1  -6   1       11.45       14.25      1.16 o 
   2  -6   1        0.75       -0.15      0.85 o 
   3  -6   1        4.74        2.72      1.05 o 
  -5  -5   1        0.90        0.43      0.95 o 
  -4  -5   1        3.26        2.61      1.18 o 
  -3  -5   1       77.54       71.64      1.81 o 
  -2  -5   1        9.90        9.97      0.65 o 
  -1  -5   1      112.11      103.13      1.63 o 
   0  -5   1       20.88       17.64      1.00 o 
   1  -5   1        6.28        7.89      0.91 o 
   2  -5   1        0.23       -0.97      0.97 o 
   3  -5   1       11.41       10.49      0.99 o 
   4  -5   1        3.67        2.42      2.23 o 
  -6  -4   1        0.08        1.11      1.32 o 
  -5  -4   1        9.85       12.24      1.85 o 
  -4  -4   1        0.04        0.20      0.65 o 
  -3  -4   1        7.03        4.62      0.35 o 
  -2  -4   1       20.16       21.31      0.54 o 
  -1  -4   1       97.79       90.87      1.22 o 
   0  -4   1       27.77       27.30      0.68 o 
   1  -4   1        5.53        6.18      0.46 o 
   2  -4   1        0.27        0.06      0.58 o 
   3  -4   1        6.06        6.18      1.33 o 
   4  -4   1        0.98       -0.11      1.75 o 
   5  -4   1        1.84       -0.24      1.89 o 
  -6  -3   1        0.12        0.61      1.19 o 
  -5  -3   1        0.24       -1.52      1.52 o 
  -4  -3   1        2.26        2.20      0.28 o 
  -3  -3   1        0.66        0.05      0.41 o 
  -2  -3   1      198.26      204.22      2.04 o 
  -1  -3   1      142.79      144.36      1.52 o 
   0  -3   1       41.89       43.87      0.71 o 
   1  -3   1      115.68      125.50      1.51 o 
   2  -3   1       82.33       86.39      1.13 o 
   3  -3   1       47.00       46.70      1.07 o 
   4  -3   1       36.46       37.24      0.98 o 
   5  -3   1        0.33        0.67      2.10 o 
  -6  -2   1        4.81        3.77      1.23 o 
  -5  -2   1        2.01        1.28      0.43 o 
  -4  -2   1       14.78       14.47      0.54 o 
  -3  -2   1      169.50      177.08      1.89 o 
  -2  -2   1        0.58        0.56      0.20 o 
  -1  -2   1       24.94       23.36      0.40 o 
   0  -2   1      205.48      200.62      1.99 o 
   1  -2   1       24.78       29.93      0.51 o 
   2  -2   1        2.10        0.21      0.27 o 
   3  -2   1        3.22        3.85      0.31 o 
   4  -2   1       59.13       54.32      0.91 o 
   5  -2   1        0.02        0.74      0.63 o 
   6  -2   1        5.23        5.34      1.20 o 
  -6  -1   1        0.06        0.72      1.35 o 
  -5  -1   1        3.44        5.06      0.61 o 
  -4  -1   1       60.01       54.45      1.12 o 
  -3  -1   1       80.76       83.13      1.00 o 
  -2  -1   1       38.25       39.77      0.60 o 
  -1  -1   1        2.11        1.67      0.22 o 
   1  -1   1      283.12      265.40      2.39 o 
   2  -1   1      259.05      254.93      2.49 o 
   3  -1   1       61.76       57.03      1.09 o 
   4  -1   1        2.02        1.07      0.82 o 
   5  -1   1       34.11       36.55      1.15 o 
   6  -1   1        0.85       -0.40      0.96 o 
  -6   0   1        1.65        1.47      1.57 o 
  -5   0   1        8.26        7.61      0.53 o 
  -4   0   1       54.94       59.97      1.02 o 
  -3   0   1      186.09      188.45      2.00 o 
  -2   0   1       31.39       32.06      0.42 o 
  -1   0   1      774.36      732.91      9.28 o 
   2   0   1        2.87        2.79      0.25 o 
   3   0   1      216.78      215.36      2.48 o 
   4   0   1        7.47        7.53      0.47 o 
   5   0   1        0.56        0.75      0.50 o 
   6   0   1       19.93       19.45      1.43 o 
  -6   1   1        2.82        6.11      1.73 o 
  -5   1   1       18.65       15.14      0.77 o 
  -4   1   1        0.67        0.87      0.45 o 
  -3   1   1       52.66       52.32      0.66 o 
  -2   1   1      184.00      206.12      1.84 o 
  -1   1   1     2190.18     2177.75     20.02 o 
   0   1   1        0.53       -0.55      0.55 o 
   1   1   1      652.94      611.23      9.93 o 
   2   1   1        0.57        0.08      0.18 o 
   3   1   1        9.90        9.97      0.37 o 
   4   1   1      144.20      144.12      1.99 o 
   5   1   1       57.54       57.03      1.92 o 
   6   1   1       10.32       10.91      0.89 o 
  -6   2   1        3.48        0.74      1.78 o 
  -5   2   1        0.02       -0.67      1.03 o 
  -4   2   1       31.85       31.58      0.87 o 
  -3   2   1       34.56       31.43      0.58 o 
  -2   2   1       87.15       88.86      1.07 o 
  -1   2   1      853.85      906.22      7.98 o 
   0   2   1        4.46        4.88      0.29 o 
   1   2   1      105.68       94.06      0.98 o 
   2   2   1       34.66       36.86      0.47 o 
   3   2   1      242.34      240.95      2.42 o 
   4   2   1        0.11       -0.14      0.27 o 
   5   2   1      174.87      177.10      4.62 o 
   6   2   1        7.14        6.91      0.83 o 
  -5   3   1        0.59        0.35      0.86 o 
  -4   3   1       17.39       16.73      0.95 o 
  -3   3   1        0.07        0.30      0.47 o 
  -2   3   1      249.67      252.86      2.74 o 
  -1   3   1      266.52      290.34      3.03 o 
   0   3   1     1016.92     1097.49     10.24 o 
   1   3   1      395.67      413.71      3.93 o 
   2   3   1       73.91       69.70      0.90 o 
   3   3   1        4.68        5.65      0.30 o 
   4   3   1        2.22        2.24      0.45 o 
   5   3   1       12.99       13.68      0.76 o 
  -5   4   1        0.13        0.87      1.18 o 
  -4   4   1        8.94        8.52      1.57 o 
  -3   4   1        0.77       -0.60      1.19 o 
  -2   4   1       15.92       10.87      0.89 o 
  -1   4   1        4.78        5.33      0.56 o 
   0   4   1      228.98      236.65      2.68 o 
   1   4   1      223.61      214.54      2.33 o 
   2   4   1       20.42       20.57      0.48 o 
   3   4   1        3.96        4.48      0.30 o 
   4   4   1        3.28        4.13      0.51 o 
   5   4   1        0.42       -0.40      0.85 o 
   6   4   1        0.30        1.90      2.22 o 
  -4   5   1        0.14        0.03      0.91 o 
  -3   5   1        0.48        0.10      0.69 o 
  -2   5   1        2.44        1.37      1.19 o 
  -1   5   1        3.93        1.50      1.06 o 
   0   5   1        0.08        0.22      0.73 o 
   1   5   1        1.21        0.07      0.70 o 
   2   5   1       34.75       31.76      0.73 o 
   3   5   1        0.86       -0.23      0.33 o 
   4   5   1       35.48       35.64      1.86 o 
   5   5   1        2.07        1.17      0.97 o 
  -3   6   1        0.17       -0.21      1.15 o 
  -2   6   1        0.06       -0.13      1.18 o 
  -1   6   1        1.19       -1.16      1.16 o 
   0   6   1       38.92       40.11      1.74 o 
   1   6   1       44.17       44.62      1.48 o 
   2   6   1       26.95       23.82      0.89 o 
   3   6   1        8.62        8.13      1.41 o 
   4   6   1        5.80        7.64      1.65 o 
   5   6   1        0.26        2.17      2.35 o 
  -2   7   1        0.98        3.06      1.67 o 
  -1   7   1        1.53        2.32      1.03 o 
   0   7   1        0.03       -0.21      0.95 o 
   1   7   1        1.80        1.47      1.11 o 
   2   7   1        1.19        1.82      1.35 o 
   3   7   1        2.00        7.33      1.88 o 
   4   7   1        0.14        0.06      1.57 o 
   0   8   1        2.13        3.25      1.31 o 
   1   8   1        0.08       -0.05      1.22 o 
   2   8   1        0.70        2.12      1.78 o 
  -3  -7   2        3.67        4.36      1.53 o 
  -2  -7   2       10.02        7.67      1.28 o 
  -1  -7   2        2.55        1.81      1.56 o 
   0  -7   2        4.13        1.49      1.23 o 
   1  -7   2        0.38        0.23      2.36 o 
   2  -7   2        0.33        0.53      1.29 o 
  -4  -6   2        3.28       -0.39      1.42 o 
  -3  -6   2       11.24       12.12      1.35 o 
  -2  -6   2        1.37       -0.79      1.14 o 
  -1  -6   2       82.51       81.01      1.88 o 
   0  -6   2        0.61        0.64      1.33 o 
   1  -6   2        0.98        0.15      1.25 o 
   2  -6   2        1.40        1.35      1.04 o 
   3  -6   2        1.43        3.28      1.00 o 
  -5  -5   2        0.46        0.03      1.05 o 
  -4  -5   2        1.44        0.96      1.63 o 
  -3  -5   2        3.02        2.87      0.95 o 
  -2  -5   2        2.08        0.45      0.54 o 
  -1  -5   2       38.94       37.13      0.97 o 
   0  -5   2       13.58       11.44      0.89 o 
   1  -5   2        5.36        5.67      1.04 o 
   2  -5   2       13.46       12.00      0.92 o 
   3  -5   2        3.57        0.95      0.85 o 
   4  -5   2        0.00       -1.04      1.31 o 
  -6  -4   2        0.19       -0.72      1.47 o 
  -5  -4   2        0.24       -0.21      1.22 o 
  -4  -4   2       23.97       22.32      1.86 o 
  -3  -4   2        2.78        3.05      1.33 o 
  -2  -4   2        3.45        1.75      0.33 o 
  -1  -4   2       31.74       33.83      0.59 o 
   0  -4   2       20.63       22.40      0.61 o 
   1  -4   2       15.59       13.22      0.57 o 
   2  -4   2        2.01        1.80      0.89 o 
   3  -4   2      110.86      104.65      1.95 o 
   4  -4   2       38.59       37.87      1.96 o 
   5  -4   2        0.36        1.18      1.77 o 
  -6  -3   2        0.00       -1.87      1.98 o 
  -5  -3   2        1.98        0.08      1.45 o 
  -4  -3   2       11.80       12.07      0.66 o 
  -3  -3   2       81.43       91.30      1.34 o 
  -2  -3   2        5.49        4.20      0.29 o 
  -1  -3   2        0.00       -0.08      0.23 o 
   0  -3   2       15.91       16.70      0.56 o 
   1  -3   2       80.35       90.62      1.24 o 
   2  -3   2       92.01       95.39      1.21 o 
   3  -3   2        3.78        5.60      0.52 o 
   4  -3   2       11.72       12.11      0.78 o 
   5  -3   2        0.01        1.22      1.09 o 
  -6  -2   2        0.79        0.99      1.24 o 
  -5  -2   2       21.53       21.37      0.76 o 
  -4  -2   2       15.17       14.88      0.46 o 
  -3  -2   2        0.70        0.04      0.36 o 
  -2  -2   2      269.90      276.53      2.90 o 
  -1  -2   2        0.24        0.22      0.28 o 
   0  -2   2      551.97      586.92      5.02 o 
   1  -2   2        4.86        4.66      0.30 o 
   2  -2   2        1.31        1.74      0.26 o 
   3  -2   2       50.39       48.87      0.71 o 
   4  -2   2        2.04        1.32      0.68 o 
   5  -2   2        2.96        3.32      0.61 o 
   6  -2   2        1.37        2.36      1.68 o 
  -6  -1   2        1.14        1.21      0.98 o 
  -5  -1   2        0.46        0.41      0.62 o 
  -4  -1   2      197.40      189.66      2.15 o 
  -3  -1   2      462.87      465.06      4.39 o 
  -2  -1   2        7.71        5.38      0.29 o 
  -1  -1   2      149.42      133.70      1.49 o 
   0  -1   2        6.50        7.15      0.24 o 
   1  -1   2      423.21      393.91      3.51 o 
   2  -1   2       22.30       17.19      0.34 o 
   3  -1   2      215.76      217.61      2.97 o 
   4  -1   2        0.59        0.52      1.32 o 
   5  -1   2        7.88        8.26      0.70 o 
   6  -1   2        8.54        5.16      1.79 o 
  -6   0   2        7.90       12.02      2.44 o 
  -5   0   2        0.03        0.80      0.91 o 
  -4   0   2       24.26       24.95      0.48 o 
  -3   0   2      188.06      186.79      1.74 o 
  -2   0   2     1442.54     1575.29     12.99 o 
  -1   0   2     1069.93     1016.41     10.38 o 
   1   0   2     2162.34     1993.95     23.78 o 
   2   0   2      431.31      417.02      4.89 o 
   3   0   2        0.70        0.48      0.36 o 
   4   0   2       19.77       23.05      0.70 o 
   5   0   2        0.26        1.78      0.60 o 
   6   0   2        5.02        4.23      0.99 o 
  -6   1   2        6.52        9.23      2.04 o 
  -5   1   2        0.53       -0.59      0.59 o 
  -4   1   2        1.05        1.02      0.29 o 
  -3   1   2        6.44        4.78      0.27 o 
  -2   1   2      529.90      565.30      4.86 o 
  -1   1   2      267.15      276.61      2.62 o 
   0   1   2       12.47       13.20      0.39 o 
   1   1   2     2312.49     2450.87     35.94 o 
   2   1   2        7.82        9.29      0.25 o 
   3   1   2        0.27        0.23      0.46 o 
   4   1   2       36.32       34.45      0.82 o 
   5   1   2       65.53       73.35      1.97 o 
   6   1   2        5.22        1.41      0.88 o 
  -6   2   2        1.40        2.98      1.32 o 
  -5   2   2        2.41        2.29      0.82 o 
  -4   2   2        0.90        0.88      0.34 o 
  -3   2   2      103.70      101.74      1.16 o 
  -2   2   2      163.06      155.66      1.66 o 
  -1   2   2       76.70       71.09      0.96 o 
   0   2   2      763.81      802.78      7.89 o 
   1   2   2       83.70       86.41      0.97 o 
   2   2   2      286.19      317.74      2.83 o 
   3   2   2       11.70       11.86      0.35 o 
   4   2   2       18.62       16.93      0.41 o 
   5   2   2      114.06      109.55      3.05 o 
   6   2   2        0.82        0.31      0.90 o 
  -5   3   2        0.00       -0.86      0.86 o 
  -4   3   2       16.99       15.58      0.68 o 
  -3   3   2        2.28        2.40      0.57 o 
  -2   3   2      103.14      105.42      1.44 o 
  -1   3   2       32.70       30.52      0.64 o 
   0   3   2       92.30      100.47      1.32 o 
   1   3   2       28.73       35.57      0.70 o 
   2   3   2      125.59      120.58      1.32 o 
   3   3   2        7.25        8.56      0.33 o 
   4   3   2       74.67       70.69      0.94 o 
   5   3   2        1.89        1.96      0.74 o 
   6   3   2       15.30       13.78      1.67 o 
  -5   4   2        4.73        1.08      3.43 o 
  -4   4   2        0.06        1.41      1.01 o 
  -3   4   2      125.69      122.22      2.26 o 
  -2   4   2       24.77       26.89      0.94 o 
  -1   4   2       65.74       67.42      1.04 o 
   0   4   2       45.93       51.34      0.93 o 
   1   4   2        0.51       -0.04      0.38 o 
   2   4   2        6.33        7.38      0.37 o 
   3   4   2       11.10       11.46      0.41 o 
   4   4   2      115.36      111.54      1.41 o 
   5   4   2       18.21       18.32      1.09 o 
  -4   5   2        0.27        2.84      1.15 o 
  -3   5   2        0.04       -0.04      0.99 o 
  -2   5   2        0.36        0.68      0.80 o 
  -1   5   2        0.03        1.58      0.81 o 
   0   5   2       34.84       34.11      1.27 o 
   1   5   2       25.01       22.95      1.01 o 
   2   5   2       33.77       30.87      0.85 o 
   3   5   2       63.67       64.29      1.26 o 
   4   5   2        7.10        6.64      0.68 o 
   5   5   2       21.82       23.91      1.37 o 
  -3   6   2        0.07        0.26      1.04 o 
  -2   6   2        0.18        0.37      1.15 o 
  -1   6   2        2.01        3.22      1.08 o 
   0   6   2        0.42       -0.52      1.08 o 
   1   6   2        4.47        3.53      0.93 o 
   2   6   2        0.01       -0.56      0.61 o 
   3   6   2        0.37        1.30      2.13 o 
   4   6   2        0.20        0.53      1.00 o 
   5   6   2        5.41        3.06      1.12 o 
  -2   7   2        0.87        3.02      1.48 o 
  -1   7   2        0.31        1.12      1.32 o 
   0   7   2        4.58        2.89      1.02 o 
   1   7   2        0.03        1.41      0.85 o 
   2   7   2        0.15        1.32      2.40 o 
   3   7   2        0.90        0.06      1.85 o 
   4   7   2        1.72        2.48      1.44 o 
   0   8   2        3.44        2.57      1.22 o 
   1   8   2        0.39        0.83      2.05 o 
   2   8   2        3.46        6.52      1.53 o 
  -3  -7   3        0.02        2.73      2.12 o 
  -2  -7   3        1.16        0.64      0.98 o 
  -1  -7   3        0.18       -0.94      1.12 o 
   0  -7   3        1.52       -0.21      1.94 o 
   1  -7   3        8.75       12.70      1.48 o 
   2  -7   3        0.17        1.84      1.53 o 
  -4  -6   3        7.31        8.41      1.62 o 
  -3  -6   3        7.13        7.21      2.36 o 
  -2  -6   3        0.80        0.69      0.80 o 
  -1  -6   3        1.45        1.55      0.94 o 
   0  -6   3       20.46       22.41      1.69 o 
   1  -6   3        5.75        7.32      1.00 o 
   2  -6   3       11.80       14.31      1.67 o 
   3  -6   3        0.06       -0.82      1.36 o 
  -5  -5   3        0.02       -0.98      1.71 o 
  -4  -5   3       73.01       74.05      2.18 o 
  -3  -5   3       27.98       27.22      1.73 o 
  -2  -5   3       57.24       55.04      1.45 o 
  -1  -5   3        0.17        1.12      0.62 o 
   0  -5   3        4.63        3.59      0.62 o 
   1  -5   3        3.40        3.75      0.76 o 
   2  -5   3        0.97        0.92      0.78 o 
   3  -5   3       21.78       19.87      1.21 o 
   4  -5   3        2.03        1.06      2.14 o 
  -5  -4   3        1.21        1.33      1.74 o 
  -4  -4   3        0.00       -0.84      1.27 o 
  -3  -4   3        6.18        3.72      0.64 o 
  -2  -4   3        0.06       -0.29      0.37 o 
  -1  -4   3       20.77       23.29      0.51 o 
   0  -4   3      172.72      163.98      1.81 o 
   1  -4   3       14.84       15.15      0.61 o 
   2  -4   3       21.19       18.59      0.93 o 
   3  -4   3        0.23        0.77      0.86 o 
   4  -4   3       19.36       17.66      1.09 o 
   5  -4   3        0.30       -1.33      1.33 o 
  -6  -3   3        0.86       -0.74      1.39 o 
  -5  -3   3       18.92       18.39      1.15 o 
  -4  -3   3       17.18       16.37      0.51 o 
  -3  -3   3       16.11       13.00      0.79 o 
  -2  -3   3       21.04       31.47      0.60 o 
  -1  -3   3        0.26        0.21      0.20 o 
   0  -3   3       99.60      107.52      1.22 o 
   1  -3   3       30.72       29.64      0.67 o 
   2  -3   3        0.83        0.93      0.52 o 
   3  -3   3        2.60        2.55      0.65 o 
   4  -3   3        2.47        3.40      0.46 o 
   5  -3   3        0.29        1.95      0.93 o 
  -6  -2   3        0.40        0.55      1.27 o 
  -5  -2   3        7.93        6.99      0.81 o 
  -4  -2   3       23.19       21.82      0.67 o 
  -3  -2   3        3.29        4.86      0.63 o 
  -2  -2   3       61.49       63.56      0.92 o 
  -1  -2   3      101.82      112.74      1.31 o 
   0  -2   3      119.52      109.69      1.22 o 
   1  -2   3       37.68       46.75      0.87 o 
   2  -2   3        0.24        0.88      0.27 o 
   3  -2   3       12.43       11.52      0.54 o 
   4  -2   3       26.45       26.76      0.63 o 
   5  -2   3        0.24        0.24      1.42 o 
   6  -2   3        0.00       -0.93      1.10 o 
  -6  -1   3       25.06       29.80      1.54 o 
  -5  -1   3        0.00        0.42      0.99 o 
  -4  -1   3        3.64        2.78      0.49 o 
  -3  -1   3        3.90        2.18      0.42 o 
  -2  -1   3       41.91       49.44      0.87 o 
  -1  -1   3       33.78       33.80      0.60 o 
   0  -1   3      271.64      255.20      2.37 o 
   1  -1   3       75.60       64.84      0.72 o 
   2  -1   3      225.15      228.13      2.17 o 
   3  -1   3        1.89        1.01      0.26 o 
   4  -1   3        2.65        3.49      0.58 o 
   5  -1   3        1.37        1.19      0.69 o 
   6  -1   3        0.37        1.74      2.83 o 
  -6   0   3        1.56        2.71      1.81 o 
  -5   0   3        1.20        0.47      0.59 o 
  -4   0   3        0.91        1.13      0.28 o 
  -3   0   3       82.98       85.85      0.94 o 
  -2   0   3       54.05       63.98      0.71 o 
  -1   0   3       10.55        8.84      0.24 o 
   0   0   3       23.12       20.42      0.43 o 
   1   0   3     1443.58     1425.07     18.44 o 
   2   0   3      199.58      182.00      1.84 o 
   3   0   3      264.15      258.06      3.21 o 
   4   0   3        0.06        1.72      0.57 o 
   5   0   3        0.55        1.34      1.11 o 
   6   0   3        0.06        1.88      1.34 o 
  -6   1   3        0.01        0.02      2.07 o 
  -5   1   3        4.06        4.32      0.59 o 
  -4   1   3       16.01       13.84      0.42 o 
  -3   1   3       34.27       31.79      0.52 o 
  -2   1   3      252.61      271.39      2.55 o 
  -1   1   3      810.79      806.44      6.96 o 
   0   1   3       37.20       31.62      0.53 o 
   1   1   3     1190.56     1190.19     17.04 o 
   2   1   3     1414.88     1529.57     15.35 o 
   3   1   3        0.14        0.01      0.16 o 
   4   1   3        4.07        5.21      0.45 o 
   5   1   3       31.32       31.26      1.58 o 
   6   1   3        5.78       10.70      1.63 o 
  -6   2   3        4.10        2.34      2.25 o 
  -5   2   3        0.38       -0.35      0.62 o 
  -4   2   3       74.16       68.46      0.99 o 
  -3   2   3        2.68        2.47      0.46 o 
  -2   2   3      118.13      119.05      1.35 o 
  -1   2   3        0.19        0.51      0.31 o 
   0   2   3       94.74       98.06      1.21 o 
   1   2   3     1095.78     1111.85     10.14 o 
   2   2   3        0.04        0.80      0.24 o 
   3   2   3      195.42      207.22      2.14 o 
   4   2   3      114.42      114.09      1.26 o 
   5   2   3        0.03        0.22      0.56 o 
   6   2   3       40.31       42.46      1.74 o 
  -5   3   3        0.03        2.23      0.88 o 
  -4   3   3        0.00        0.84      0.94 o 
  -3   3   3      470.48      454.20      4.82 o 
  -2   3   3      200.12      204.13      2.33 o 
  -1   3   3      341.15      333.08      3.58 o 
   0   3   3       14.36       18.81      0.55 o 
   1   3   3       12.34       11.75      0.49 o 
   2   3   3        7.53        6.58      0.32 o 
   3   3   3       12.92       10.26      0.35 o 
   4   3   3       42.43       42.34      0.67 o 
   5   3   3        3.72        4.70      0.49 o 
   6   3   3        6.45        3.18      1.25 o 
  -5   4   3        0.66        4.04      1.52 o 
  -4   4   3        1.25        0.13      1.99 o 
  -3   4   3        5.88        6.05      1.11 o 
  -2   4   3       46.39       47.04      1.24 o 
  -1   4   3        0.39        1.67      0.48 o 
   0   4   3       94.79       97.85      1.41 o 
   1   4   3      156.23      164.85      2.01 o 
   2   4   3        0.03        0.65      0.41 o 
   3   4   3       87.20       89.22      1.19 o 
   4   4   3       17.87       13.68      0.52 o 
   5   4   3       13.09       11.65      0.90 o 
   6   4   3        0.07        1.70      2.03 o 
  -4   5   3       12.98       11.59      1.16 o 
  -3   5   3       28.11       30.24      1.89 o 
  -2   5   3        5.92        7.51      0.83 o 
  -1   5   3        2.11        2.11      1.36 o 
   0   5   3        0.00       -0.25      0.66 o 
   1   5   3       44.67       44.67      1.51 o 
   2   5   3       38.34       36.72      0.96 o 
   3   5   3       27.26       27.62      1.10 o 
   4   5   3        0.37        0.44      0.61 o 
   5   5   3        2.20        2.07      1.19 o 
  -3   6   3        2.40        3.21      1.36 o 
  -2   6   3       20.76       19.12      1.27 o 
  -1   6   3        0.38        3.08      1.65 o 
   0   6   3       18.09       14.35      1.06 o 
   1   6   3       11.17       11.53      1.49 o 
   2   6   3       70.41       68.09      1.53 o 
   3   6   3        0.42        0.09      0.62 o 
   4   6   3        0.01        2.15      2.12 o 
   5   6   3       11.57        8.25      1.59 o 
  -2   7   3        0.27        0.65      1.20 o 
  -1   7   3        1.21        4.81      3.30 o 
   0   7   3        0.10        1.40      1.22 o 
   1   7   3        2.35        3.55      1.07 o 
   2   7   3        0.11        1.96      1.44 o 
   3   7   3        2.43        0.19      1.20 o 
   4   7   3        0.57       -0.48      1.98 o 
   0   8   3        0.00       -0.45      1.25 o 
   1   8   3        2.73        5.52      1.71 o 
   2   8   3        0.12        0.73      1.31 o 
  -2  -7   4        0.03        0.34      1.55 o 
  -1  -7   4        2.55        1.94      1.61 o 
   0  -7   4       26.22       26.78      1.53 o 
   1  -7   4       11.17       14.49      2.33 o 
   2  -7   4        1.84        0.10      1.66 o 
  -4  -6   4        7.09        9.24      2.86 o 
  -3  -6   4       17.74       23.03      2.03 o 
  -2  -6   4        6.59        7.00      0.83 o 
  -1  -6   4        4.40        5.14      0.85 o 
   0  -6   4        1.35        3.33      1.33 o 
   1  -6   4       10.69       12.86      1.51 o 
   2  -6   4        1.85        2.81      1.26 o 
   3  -6   4        0.01        3.21      2.32 o 
  -5  -5   4        0.89        2.11      2.20 o 
  -4  -5   4        3.79        2.01      1.61 o 
  -3  -5   4       16.07       16.01      1.04 o 
  -2  -5   4        5.93        6.63      0.83 o 
  -1  -5   4       52.06       51.68      1.02 o 
   0  -5   4      174.11      178.11      2.66 o 
   1  -5   4        0.01        1.51      1.03 o 
   2  -5   4        0.00       -0.04      1.04 o 
   3  -5   4        2.17        2.15      1.08 o 
   4  -5   4        0.12        0.54      1.39 o 
  -5  -4   4        1.86        1.69      1.23 o 
  -4  -4   4        7.74        6.53      1.20 o 
  -3  -4   4       34.40       33.32      1.42 o 
  -2  -4   4       40.89       35.37      0.82 o 
  -1  -4   4        4.89        5.04      0.52 o 
   0  -4   4       34.24       36.90      0.89 o 
   1  -4   4      136.95      132.36      1.79 o 
   2  -4   4        3.83        5.24      0.87 o 
   3  -4   4        0.00        0.38      0.73 o 
   4  -4   4        7.23        8.58      1.14 o 
   5  -4   4        1.17       -1.16      2.15 o 
  -6  -3   4        0.08        0.58      1.63 o 
  -5  -3   4       20.73       21.56      1.27 o 
  -4  -3   4        0.10        0.17      0.56 o 
  -3  -3   4       25.22       24.05      0.87 o 
  -2  -3   4       43.80       43.40      0.72 o 
  -1  -3   4        0.28        1.22      0.46 o 
   0  -3   4       14.66       12.98      0.42 o 
   1  -3   4      257.05      258.00      2.67 o 
   2  -3   4       55.77       58.67      1.06 o 
   3  -3   4        8.46        9.39      0.59 o 
   4  -3   4       45.04       44.55      1.14 o 
   5  -3   4       12.34       14.11      2.52 o 
  -6  -2   4       15.93       18.63      1.46 o 
  -5  -2   4        0.05        0.71      0.75 o 
  -4  -2   4      151.51      147.98      2.10 o 
  -3  -2   4        4.02        3.06      0.45 o 
  -2  -2   4      170.45      163.38      2.18 o 
  -1  -2   4      244.11      244.30      2.39 o 
   0  -2   4       55.96       54.27      0.69 o 
   1  -2   4        3.52        2.90      0.29 o 
   2  -2   4       15.74       15.47      0.55 o 
   3  -2   4        0.28        0.22      0.43 o 
   4  -2   4        2.13        2.34      0.45 o 
   5  -2   4       22.09       20.59      1.12 o 
   6  -2   4        1.55        1.29      1.25 o 
  -6  -1   4        5.75        8.71      1.17 o 
  -5  -1   4        0.09        0.15      0.99 o 
  -4  -1   4       31.97       25.09      0.91 o 
  -3  -1   4       19.31       21.01      0.63 o 
  -2  -1   4      139.83      131.13      1.64 o 
  -1  -1   4       67.82       60.44      0.95 o 
   0  -1   4        3.82        2.91      0.38 o 
   1  -1   4        8.18       10.74      0.32 o 
   2  -1   4       56.49       45.27      0.61 o 
   3  -1   4      128.99      125.21      1.38 o 
   4  -1   4        2.35        1.53      1.57 o 
   5  -1   4        3.96        3.74      1.80 o 
   6  -1   4        0.71        4.53      1.17 o 
  -6   0   4        1.81        1.36      1.34 o 
  -5   0   4        0.06       -0.76      1.38 o 
  -4   0   4        0.12        0.23      0.34 o 
  -3   0   4        0.66        0.26      0.21 o 
  -2   0   4      158.14      175.87      1.85 o 
  -1   0   4      199.64      179.99      2.50 o 
   0   0   4      250.90      254.15      2.66 o 
   1   0   4     1489.32     1399.09     14.24 o 
   2   0   4      106.71      113.87      1.34 o 
   3   0   4       22.14       18.07      0.42 o 
   4   0   4        4.73        5.88      0.50 o 
   5   0   4        4.76        4.99      0.72 o 
   6   0   4        0.63        3.36      1.16 o 
  -6   1   4        0.37        3.04      1.48 o 
  -5   1   4        0.08       -0.67      0.67 o 
  -4   1   4       16.65       16.11      0.46 o 
  -3   1   4       25.46       24.37      0.47 o 
  -2   1   4      124.46      135.93      1.41 o 
  -1   1   4     1127.13     1271.80     11.41 o 
   0   1   4        1.55        1.19      0.25 o 
   1   1   4      646.20      674.31      7.11 o 
   2   1   4      620.49      638.87      6.78 o 
   3   1   4       40.41       47.69      0.74 o 
   4   1   4        0.17       -0.36      0.36 o 
   5   1   4        1.18        2.34      0.65 o 
   6   1   4        2.66        1.28      1.03 o 
  -5   2   4        8.00        7.74      0.75 o 
  -4   2   4        1.78        3.30      0.53 o 
  -3   2   4       42.46       36.80      0.64 o 
  -2   2   4      134.71      131.82      1.40 o 
  -1   2   4       12.03        8.83      0.35 o 
   0   2   4      248.92      265.98      3.05 o 
   1   2   4      164.29      173.65      1.96 o 
   2   2   4      144.26      158.31      1.71 o 
   3   2   4       71.02       76.09      0.92 o 
   4   2   4        3.39        1.98      0.26 o 
   5   2   4        0.04        0.83      0.47 o 
   6   2   4        5.26        5.54      1.02 o 
  -5   3   4        0.92        0.55      0.91 o 
  -4   3   4        2.24        2.04      0.61 o 
  -3   3   4        6.99        4.84      0.53 o 
  -2   3   4      100.66      106.12      1.48 o 
  -1   3   4        9.58       10.39      0.46 o 
   0   3   4      437.69      423.97      4.76 o 
   1   3   4      428.41      448.94      4.70 o 
   2   3   4       68.17       65.09      0.93 o 
   3   3   4      119.79      125.06      1.40 o 
   4   3   4       82.54       75.04      1.30 o 
   5   3   4        0.03        0.19      0.47 o 
  -5   4   4        7.82        9.15      1.20 o 
  -4   4   4       14.70       11.79      1.89 o 
  -3   4   4        5.56        6.93      0.81 o 
  -2   4   4      112.31      114.73      2.36 o 
  -1   4   4       39.24       41.56      0.94 o 
   0   4   4        2.09        2.81      0.53 o 
   1   4   4      146.81      148.63      1.88 o 
   2   4   4       97.59       99.07      1.29 o 
   3   4   4       49.52       46.07      0.87 o 
   4   4   4       10.48       13.02      0.73 o 
   5   4   4        6.87        8.05      0.69 o 
   6   4   4        8.60       13.72      2.67 o 
  -4   5   4        2.58        0.86      1.01 o 
  -3   5   4        5.60        6.89      0.95 o 
  -2   5   4        0.59       -0.23      0.90 o 
  -1   5   4        4.17        5.71      0.88 o 
   0   5   4       12.00       10.81      0.86 o 
   1   5   4        6.01        6.87      0.85 o 
   2   5   4      272.80      263.63      3.28 o 
   3   5   4       81.77       79.23      1.43 o 
   4   5   4        9.50       11.32      1.19 o 
   5   5   4       11.59       10.14      1.24 o 
  -3   6   4       19.09       22.68      1.40 o 
  -2   6   4        0.05       -0.76      2.09 o 
  -1   6   4        3.74        2.94      0.99 o 
   0   6   4        5.31        4.89      1.14 o 
   1   6   4        0.02        0.98      0.76 o 
   2   6   4        3.94        3.04      0.75 o 
   3   6   4        4.08        4.04      0.68 o 
   4   6   4        0.37       -0.78      1.91 o 
   5   6   4        1.01        5.03      2.47 o 
  -2   7   4        0.51       -1.15      1.19 o 
  -1   7   4        2.08        1.44      1.96 o 
   0   7   4        1.53        0.88      1.32 o 
   1   7   4        8.60        9.73      1.89 o 
   2   7   4       11.47       11.07      1.00 o 
   3   7   4        0.22       -1.21      1.93 o 
   4   7   4        0.01        0.27      2.08 o 
   1   8   4        8.04        5.06      2.05 o 
   2   8   4        1.59       -0.79      1.61 o 
  -2  -7   5        0.17       -1.32      1.32 o 
  -1  -7   5        2.19        0.83      1.11 o 
   0  -7   5        2.42        1.43      1.95 o 
   1  -7   5        3.81        5.95      1.75 o 
  -4  -6   5        4.51        5.22      1.66 o 
  -2  -6   5        1.12        0.95      0.85 o 
  -1  -6   5       16.31       17.88      1.18 o 
   0  -6   5       12.07       13.03      1.31 o 
   1  -6   5        8.98       11.96      1.16 o 
   2  -6   5        1.53       -0.46      1.86 o 
   3  -6   5        0.32       -0.81      1.14 o 
  -4  -5   5        0.35        0.38      1.16 o 
  -3  -5   5       41.00       42.90      2.16 o 
  -2  -5   5       44.82       44.37      1.52 o 
  -1  -5   5        5.16        4.83      0.59 o 
   0  -5   5       19.45       19.77      0.84 o 
   1  -5   5       19.24       17.35      1.10 o 
   2  -5   5        3.15        3.38      0.86 o 
   3  -5   5        0.38        0.45      2.05 o 
   4  -5   5        0.09       -0.27      4.09 o 
  -5  -4   5        6.25        4.72      2.15 o 
  -4  -4   5        0.12        0.30      1.43 o 
  -3  -4   5        2.47        3.01      0.93 o 
  -2  -4   5        0.57        0.17      0.50 o 
  -1  -4   5       12.94       11.88      0.83 o 
   0  -4   5       90.73       85.53      1.38 o 
   1  -4   5        0.64        0.13      0.58 o 
   2  -4   5       35.48       37.28      1.34 o 
   3  -4   5        1.72        1.36      0.77 o 
   4  -4   5        8.92        8.27      0.98 o 
   5  -4   5        0.54        0.97      1.41 o 
  -5  -3   5        2.01        1.78      1.70 o 
  -4  -3   5       67.42       72.36      1.89 o 
  -3  -3   5       59.28       53.89      1.96 o 
  -2  -3   5        1.23        0.76      0.50 o 
  -1  -3   5       19.71       20.39      0.46 o 
   0  -3   5       45.32       47.43      0.90 o 
   1  -3   5      167.92      164.16      1.88 o 
   2  -3   5       21.72       26.74      0.68 o 
   3  -3   5        0.80        0.49      0.57 o 
   4  -3   5        2.17        2.22      0.70 o 
   5  -3   5       33.71       35.98      2.36 o 
  -6  -2   5        1.97        2.34      1.17 o 
  -5  -2   5        0.71        1.61      1.07 o 
  -4  -2   5        4.23        3.54      0.55 o 
  -3  -2   5        0.00        0.26      0.45 o 
  -2  -2   5       34.90       35.29      0.80 o 
  -1  -2   5       53.04       58.99      0.89 o 
   0  -2   5        0.87        1.94      0.25 o 
   1  -2   5       98.68      108.78      1.29 o 
   2  -2   5       68.70       75.55      1.07 o 
   3  -2   5        1.66        2.04      0.45 o 
   4  -2   5        5.01        5.22      0.50 o 
   5  -2   5       16.05       16.72      1.13 o 
   6  -2   5        4.87        6.35      1.97 o 
  -6  -1   5        1.90       -0.23      1.78 o 
  -5  -1   5       12.36       17.59      1.43 o 
  -4  -1   5        3.91        4.54      0.82 o 
  -3  -1   5       14.74       11.83      0.56 o 
  -2  -1   5       22.44       21.65      0.53 o 
  -1  -1   5      125.25      136.21      1.63 o 
   0  -1   5     1185.36     1274.95     11.66 o 
   1  -1   5      718.67      694.62      6.15 o 
   2  -1   5       20.22       21.20      0.43 o 
   3  -1   5       11.90       13.52      0.39 o 
   4  -1   5        0.37        0.40      0.29 o 
   5  -1   5        0.64        2.01      1.30 o 
   6  -1   5        2.96        2.20      1.53 o 
  -6   0   5        1.46       -1.90      1.90 o 
  -5   0   5        4.05        3.78      2.55 o 
  -4   0   5        1.10        1.24      0.32 o 
  -3   0   5        0.29        0.54      0.23 o 
  -2   0   5      144.79      140.65      1.56 o 
  -1   0   5      924.19      931.26      9.32 o 
   0   0   5       18.15       19.52      0.45 o 
   1   0   5      640.74      652.31      6.15 o 
   2   0   5      116.13      111.54      1.36 o 
   3   0   5       11.31       11.53      0.38 o 
   4   0   5       82.91       75.80      2.05 o 
   5   0   5        4.46        5.68      0.97 o 
   6   0   5        0.12        1.27      1.32 o 
  -5   1   5        0.50        0.27      1.08 o 
  -4   1   5        0.97        1.91      0.59 o 
  -3   1   5       76.75       69.05      0.90 o 
  -2   1   5       58.32       61.74      0.78 o 
  -1   1   5       92.66      101.30      1.13 o 
   0   1   5      291.92      309.53      3.04 o 
   1   1   5      523.29      512.49      4.92 o 
   2   1   5      101.60      102.83      1.37 o 
   3   1   5       90.69       99.24      1.32 o 
   4   1   5        0.01        0.36      0.21 o 
   5   1   5       17.79       22.17      1.06 o 
   6   1   5        3.31        0.84      1.57 o 
  -5   2   5        3.22       -0.18      1.12 o 
  -4   2   5        0.66        0.44      0.40 o 
  -3   2   5       30.17       26.42      0.58 o 
  -2   2   5       15.71       17.90      0.43 o 
  -1   2   5        0.01        0.06      0.31 o 
   0   2   5      137.73      130.93      1.70 o 
   1   2   5      153.56      164.92      2.04 o 
   2   2   5      109.88      117.06      1.32 o 
   3   2   5       55.19       59.85      0.82 o 
   4   2   5       36.89       38.41      0.73 o 
   5   2   5        2.35        2.17      0.76 o 
   6   2   5        0.04        1.20      1.01 o 
  -5   3   5       20.39       21.62      1.49 o 
  -4   3   5        4.84        1.74      0.61 o 
  -3   3   5        5.40        7.41      0.61 o 
  -2   3   5      230.14      219.07      2.49 o 
  -1   3   5       87.09       78.47      1.17 o 
   0   3   5        1.21        0.31      0.40 o 
   1   3   5       16.44       17.29      0.52 o 
   2   3   5        2.14        0.93      0.33 o 
   3   3   5        6.17        6.41      0.40 o 
   4   3   5        0.35        0.90      0.48 o 
   5   3   5        2.91        3.18      0.73 o 
   6   3   5       14.20       15.14      5.45 o 
  -4   4   5        2.71        2.34      0.84 o 
  -3   4   5        7.36        9.21      0.82 o 
  -2   4   5      173.83      167.65      3.08 o 
  -1   4   5       33.81       34.61      1.03 o 
   0   4   5       95.55       93.14      1.51 o 
   1   4   5       76.55       73.93      1.20 o 
   2   4   5       13.50       12.28      0.50 o 
   3   4   5       98.62       92.54      1.49 o 
   4   4   5        3.72        5.15      0.65 o 
   5   4   5        1.81       -0.85      0.91 o 
   6   4   5        1.27        1.28      2.21 o 
  -4   5   5        4.30        5.33      1.20 o 
  -3   5   5       13.15       13.68      1.08 o 
  -2   5   5       33.16       37.62      1.49 o 
  -1   5   5       51.76       47.57      1.76 o 
   0   5   5        0.91       -0.31      0.75 o 
   1   5   5        0.98        0.66      0.68 o 
   2   5   5      154.23      150.62      2.63 o 
   3   5   5       26.82       25.25      1.48 o 
   4   5   5        1.01       -0.87      0.87 o 
   5   5   5        5.17        7.25      1.56 o 
  -3   6   5        0.07        0.60      2.32 o 
  -2   6   5        9.31       10.21      1.16 o 
  -1   6   5        7.21        9.15      1.25 o 
   0   6   5       15.46       14.58      1.51 o 
   1   6   5       25.88       25.03      1.26 o 
   2   6   5        8.25        9.63      1.95 o 
   3   6   5       42.87       40.91      1.30 o 
   4   6   5        5.63        3.55      5.77 o 
   5   6   5        2.82        0.95      2.33 o 
  -2   7   5        0.08        0.56      1.23 o 
  -1   7   5        4.29        4.72      1.43 o 
   0   7   5        2.62        0.14      1.42 o 
   1   7   5       17.00       17.98      1.37 o 
   2   7   5       15.65       15.29      1.43 o 
   3   7   5        0.03        0.99      1.29 o 
   4   7   5        0.01        5.04      1.56 o 
   1   8   5        0.06        0.28      1.21 o 
  -1  -7   6        0.29       -1.00      1.00 o 
   0  -7   6        0.09        0.02      1.66 o 
   1  -7   6        2.40        1.72      1.22 o 
  -3  -6   6        3.64        2.61      1.64 o 
  -2  -6   6        5.73        3.18      2.05 o 
  -1  -6   6        0.62        0.86      0.93 o 
   0  -6   6        1.63        1.40      1.14 o 
   1  -6   6        0.86       -0.21      0.97 o 
   2  -6   6        2.35        0.89      1.66 o 
   3  -6   6        0.18        0.49      1.36 o 
  -4  -5   6        0.27        1.80      1.99 o 
  -3  -5   6       11.30       11.88      1.80 o 
  -2  -5   6        5.11        5.60      1.28 o 
  -1  -5   6       24.40       25.23      0.89 o 
   0  -5   6       11.07       10.50      0.69 o 
   1  -5   6       36.31       43.16      1.38 o 
   2  -5   6        0.96        1.80      0.83 o 
   3  -5   6        0.22        1.18      1.69 o 
   4  -5   6        0.05        0.26      1.89 o 
  -5  -4   6        2.18        1.45      3.81 o 
  -4  -4   6        0.30       -0.43      1.08 o 
  -3  -4   6       27.14       25.49      1.82 o 
  -2  -4   6       84.71       81.98      1.40 o 
  -1  -4   6        0.33        0.84      0.44 o 
   0  -4   6        8.17        9.67      0.59 o 
   1  -4   6      101.46       99.96      1.76 o 
   2  -4   6       25.39       25.90      1.20 o 
   3  -4   6        0.02       -0.66      1.48 o 
   4  -4   6        3.51        2.33      1.43 o 
   5  -4   6        6.92        7.42      2.66 o 
  -5  -3   6        0.06       -0.21      0.96 o 
  -4  -3   6        9.01       10.96      1.81 o 
  -3  -3   6       19.68       18.73      0.92 o 
  -2  -3   6       24.41       25.19      1.11 o 
  -1  -3   6      102.73       98.86      1.31 o 
   0  -3   6        0.83        1.45      0.40 o 
   1  -3   6       16.63       18.00      0.54 o 
   2  -3   6      147.01      147.12      2.01 o 
   3  -3   6       22.05       23.21      0.83 o 
   4  -3   6        9.46        9.79      1.28 o 
   5  -3   6       11.66       14.81      1.98 o 
  -5  -2   6       13.15       16.06      1.16 o 
  -4  -2   6        2.10        1.58      1.53 o 
  -3  -2   6       18.66       17.44      0.58 o 
  -2  -2   6        1.17        1.57      0.56 o 
  -1  -2   6       49.21       52.18      0.80 o 
   0  -2   6      187.72      208.76      2.16 o 
   1  -2   6        8.19        8.86      0.39 o 
   2  -2   6        5.40        5.64      0.36 o 
   3  -2   6        3.03        2.77      0.43 o 
   4  -2   6        8.44        8.55      0.57 o 
   5  -2   6       22.27       23.03      1.27 o 
   6  -2   6       16.76       18.23      1.65 o 
  -5  -1   6        2.69        5.90      1.33 o 
  -4  -1   6        6.00        6.91      0.78 o 
  -3  -1   6      209.03      199.06      2.63 o 
  -2  -1   6        9.26        9.30      0.36 o 
  -1  -1   6        1.89        2.99      0.26 o 
   0  -1   6      165.93      173.87      1.91 o 
   1  -1   6      487.14      487.88      4.44 o 
   2  -1   6       38.11       43.85      0.66 o 
   3  -1   6        0.30       -0.06      0.25 o 
   4  -1   6       39.38       37.13      0.82 o 
   5  -1   6        0.75        4.57      1.07 o 
   6  -1   6        4.70        6.38      1.46 o 
  -5   0   6       14.37       18.82      3.03 o 
  -4   0   6        1.12        2.38      0.31 o 
  -3   0   6        0.12        0.48      0.36 o 
  -2   0   6        2.42        2.44      0.23 o 
  -1   0   6        9.09        8.24      0.31 o 
   0   0   6       49.42       48.11      0.91 o 
   1   0   6       66.82       77.12      0.99 o 
   2   0   6       69.72       64.81      0.94 o 
   3   0   6        8.33       10.20      0.43 o 
   4   0   6        1.94        1.89      0.49 o 
   5   0   6       21.78       23.46      1.18 o 
   6   0   6        0.25        1.43      1.00 o 
  -5   1   6        2.32        1.95      2.74 o 
  -4   1   6        0.62        0.05      0.43 o 
  -3   1   6        2.03        3.34      0.36 o 
  -2   1   6       71.49       70.84      0.92 o 
  -1   1   6        2.45        2.91      0.24 o 
   0   1   6      184.87      178.48      2.07 o 
   1   1   6       30.39       36.99      0.61 o 
   2   1   6       59.96       55.18      0.91 o 
   3   1   6        9.66        6.94      0.41 o 
   4   1   6        2.11        1.16      0.31 o 
   5   1   6        5.68        5.92      0.84 o 
   6   1   6       13.91       16.91      1.52 o 
  -5   2   6        2.46        1.97      3.75 o 
  -4   2   6        1.38        2.05      1.00 o 
  -3   2   6        5.93        7.75      0.68 o 
  -2   2   6        0.13        0.07      0.29 o 
  -1   2   6       62.54       60.01      0.96 o 
   0   2   6       56.25       57.00      0.78 o 
   1   2   6        1.13        0.82      0.36 o 
   2   2   6        2.87        3.67      0.30 o 
   3   2   6        2.41        1.75      0.35 o 
   4   2   6       25.27       29.64      0.68 o 
   5   2   6        0.21        0.77      0.64 o 
   6   2   6        1.88        1.52      1.33 o 
  -5   3   6        0.71        1.02      3.60 o 
  -4   3   6        9.46        8.47      1.06 o 
  -3   3   6        6.20        6.76      0.96 o 
  -2   3   6       91.23       85.23      1.19 o 
  -1   3   6       19.53       21.42      0.59 o 
   0   3   6      299.53      291.23      3.48 o 
   1   3   6        3.41        3.48      0.41 o 
   2   3   6      102.43      106.09      1.54 o 
   3   3   6       10.38       13.96      0.47 o 
   4   3   6        4.05        5.00      0.57 o 
   5   3   6        3.73        3.91      1.18 o 
   6   3   6        8.55        8.08      2.33 o 
  -4   4   6       13.57       13.44      1.31 o 
  -3   4   6        0.15       -0.05      0.88 o 
  -2   4   6       44.34       43.00      1.40 o 
  -1   4   6      174.36      167.98      2.79 o 
   0   4   6        5.04        6.30      0.73 o 
   1   4   6       14.98       16.20      0.83 o 
   2   4   6       77.33       79.63      1.27 o 
   3   4   6       20.10       23.51      0.76 o 
   4   4   6        0.57        1.81      0.43 o 
   5   4   6       13.15       17.65      1.01 o 
   6   4   6        7.94       -2.58      7.25 o 
  -4   5   6        9.53       10.77      1.19 o 
  -3   5   6        2.20        0.98      1.86 o 
  -2   5   6        0.03       -0.84      1.44 o 
  -1   5   6        9.26        9.35      1.01 o 
   0   5   6       26.15       22.99      1.21 o 
   1   5   6       15.36       17.10      1.10 o 
   2   5   6        4.22        4.82      0.70 o 
   3   5   6      135.80      141.35      2.60 o 
   4   5   6       19.95       21.85      1.11 o 
   5   5   6        4.58        5.11      2.21 o 
  -3   6   6        0.61        3.79      1.34 o 
  -2   6   6        0.26        0.91      1.34 o 
  -1   6   6        2.50        1.51      0.83 o 
   0   6   6        0.26        1.05      0.96 o 
   1   6   6        1.03        0.45      1.40 o 
   2   6   6        1.48        0.62      0.66 o 
   3   6   6       11.97       12.94      1.32 o 
   4   6   6        0.07        0.39      1.05 o 
   5   6   6        3.89        0.44      2.23 o 
  -1   7   6        1.59        1.71      1.27 o 
   0   7   6        0.10        1.61      1.45 o 
   1   7   6       19.38       16.95      1.38 o 
   2   7   6        5.48        5.10      0.86 o 
   3   7   6       10.85        7.41      1.48 o 
   4   7   6        1.81        1.75      1.59 o 
  -3  -6   7        0.18       -1.76      2.34 o 
  -2  -6   7        0.01        0.03      1.28 o 
  -1  -6   7        5.71        3.83      1.12 o 
   0  -6   7        0.81        0.45      1.53 o 
   1  -6   7        7.43       10.74      1.25 o 
   2  -6   7        4.19        5.23      1.49 o 
  -4  -5   7        1.37        1.08      1.26 o 
  -3  -5   7        0.15       -0.59      1.39 o 
  -2  -5   7        9.74       10.01      1.09 o 
  -1  -5   7        0.50        1.43      1.30 o 
   0  -5   7       12.53       13.38      0.92 o 
   1  -5   7        0.09       -0.52      1.22 o 
   2  -5   7        0.04       -0.33      1.01 o 
   3  -5   7        0.01        0.71      1.03 o 
   4  -5   7        2.17        6.46      2.29 o 
  -4  -4   7        2.20       -0.33      1.18 o 
  -3  -4   7       15.57       19.12      1.52 o 
  -2  -4   7       70.40       66.66      1.44 o 
  -1  -4   7        6.49        5.35      0.92 o 
   0  -4   7       37.04       37.73      0.90 o 
   1  -4   7        2.93        4.79      0.67 o 
   2  -4   7       16.48       10.10      1.29 o 
   3  -4   7        0.81       -0.81      0.81 o 
   4  -4   7        0.64       -0.09      1.61 o 
  -5  -3   7        0.10       -0.42      1.59 o 
  -4  -3   7        1.24        0.71      2.17 o 
  -3  -3   7        0.99       -0.02      0.55 o 
  -2  -3   7       34.26       34.47      1.22 o 
  -1  -3   7       74.41       67.89      1.07 o 
   0  -3   7        7.53        6.22      0.45 o 
   1  -3   7       38.13       35.38      0.87 o 
   2  -3   7        0.00        1.86      0.53 o 
   3  -3   7        0.19        2.07      0.71 o 
   4  -3   7       12.98       13.90      1.28 o 
   5  -3   7        8.27        9.82      3.41 o 
  -5  -2   7        2.75        3.01      1.28 o 
  -4  -2   7       11.12       12.64      1.38 o 
  -3  -2   7      223.03      217.53      3.21 o 
  -2  -2   7        2.05        1.49      0.45 o 
  -1  -2   7       89.59       88.94      1.29 o 
   0  -2   7      128.38      135.59      1.65 o 
   1  -2   7        1.10        2.21      0.33 o 
   2  -2   7        2.50        1.93      0.34 o 
   3  -2   7        2.71        3.09      0.45 o 
   4  -2   7        3.63        3.85      1.26 o 
   5  -2   7        3.37        2.70      1.24 o 
   6  -2   7        5.86        5.71      1.61 o 
  -5  -1   7       13.96       18.31      1.20 o 
  -4  -1   7        2.49        2.08      0.69 o 
  -3  -1   7       75.22       71.47      1.54 o 
  -2  -1   7      186.71      186.27      2.16 o 
  -1  -1   7       24.17       28.55      0.65 o 
   0  -1   7        1.20        2.98      0.36 o 
   1  -1   7      448.04      465.98      4.32 o 
   2  -1   7      133.82      138.13      1.47 o 
   3  -1   7       48.52       49.08      1.10 o 
   4  -1   7        2.84        2.88      0.58 o 
   5  -1   7        2.32        1.88      1.31 o 
   6  -1   7        5.34        7.11      1.17 o 
  -5   0   7        0.24        2.38      1.51 o 
  -4   0   7        4.00        2.71      0.72 o 
  -3   0   7        3.91        5.74      0.43 o 
  -2   0   7       40.64       40.59      0.67 o 
  -1   0   7      190.28      195.96      2.17 o 
   0   0   7      253.18      232.64      2.89 o 
   1   0   7       11.39       13.41      0.40 o 
   2   0   7      332.70      333.80      3.18 o 
   3   0   7       11.88       11.32      0.45 o 
   4   0   7        1.76        2.59      0.38 o 
   5   0   7        0.14       -0.82      1.12 o 
   6   0   7        3.13        3.86      2.19 o 
  -5   1   7        2.51        4.34      1.43 o 
  -4   1   7        0.46        0.02      0.81 o 
  -3   1   7        3.26        2.81      0.34 o 
  -2   1   7       32.81       30.63      0.61 o 
  -1   1   7        8.62        9.22      0.37 o 
   0   1   7       26.35       24.21      0.67 o 
   1   1   7       74.05       67.18      1.00 o 
   2   1   7      240.61      231.22      2.32 o 
   3   1   7       44.98       44.80      0.80 o 
   4   1   7        6.81        8.54      0.48 o 
   5   1   7       25.77       21.65      1.15 o 
   6   1   7        2.74        2.33      2.21 o 
  -5   2   7       10.69        7.29      2.09 o 
  -4   2   7       14.45       13.39      0.97 o 
  -3   2   7        1.66        0.79      0.54 o 
  -2   2   7       44.75       45.61      0.78 o 
  -1   2   7        1.42        1.36      0.29 o 
   0   2   7        0.06        0.59      0.35 o 
   1   2   7        6.82        7.36      0.41 o 
   2   2   7       37.97       39.27      0.70 o 
   3   2   7       45.39       45.30      0.83 o 
   4   2   7       11.22       10.13      0.63 o 
   5   2   7        0.06        1.75      1.08 o 
   6   2   7        4.46        7.14      1.89 o 
  -5   3   7       24.56       32.54      3.64 o 
  -4   3   7        6.40        5.85      0.74 o 
  -3   3   7       11.13       12.41      1.07 o 
  -2   3   7       22.04       19.17      0.86 o 
  -1   3   7        9.31        8.39      0.61 o 
   0   3   7       28.56       29.37      0.59 o 
   1   3   7        9.72       11.00      0.56 o 
   2   3   7       10.94        9.09      0.58 o 
   3   3   7       38.35       36.88      0.75 o 
   4   3   7        7.66        9.65      0.70 o 
   5   3   7        1.31        0.85      0.58 o 
   6   3   7       11.06       14.14      1.62 o 
  -4   4   7       36.22       44.86      1.52 o 
  -3   4   7        0.60        1.88      0.96 o 
  -2   4   7        0.11       -0.24      0.72 o 
  -1   4   7      124.45      118.90      2.14 o 
   0   4   7        0.21        1.69      0.76 o 
   1   4   7       55.04       53.42      1.18 o 
   2   4   7        5.70        7.56      0.68 o 
   3   4   7       11.72       15.34      0.81 o 
   4   4   7        6.92        6.53      0.77 o 
   5   4   7        3.86        1.67      0.77 o 
   6   4   7        0.04       15.42      8.55 o 
  -3   5   7        0.36        2.67      1.89 o 
  -2   5   7        8.07        8.74      0.96 o 
  -1   5   7       53.46       53.16      2.78 o 
   0   5   7       85.00       87.19      2.58 o 
   1   5   7        0.14        0.66      0.67 o 
   2   5   7        5.71        4.92      0.67 o 
   3   5   7        4.58        3.75      1.58 o 
   4   5   7        0.01        0.30      1.76 o 
   5   5   7       18.98       24.96      1.36 o 
  -2   6   7       15.46       16.22      1.27 o 
  -1   6   7        1.39        1.94      1.66 o 
   0   6   7        4.56        4.18      1.51 o 
   1   6   7       47.36       45.98      1.46 o 
   2   6   7        0.01        0.50      0.78 o 
   3   6   7        0.00        0.90      1.14 o 
   4   6   7        5.51       12.81      1.47 o 
   5   6   7        0.86       -0.47      2.26 o 
  -1   7   7       16.23       18.46      1.52 o 
   0   7   7        0.07        0.45      1.35 o 
   1   7   7        0.05       -0.60      1.20 o 
   2   7   7        5.84        5.36      1.13 o 
   3   7   7       10.24       12.04      1.16 o 
  -2  -6   8        1.58        3.28      2.28 o 
  -1  -6   8        1.22        0.34      1.25 o 
   0  -6   8        0.83       -0.63      0.95 o 
   1  -6   8        2.94        4.63      2.11 o 
   2  -6   8        0.64        0.02      1.17 o 
  -3  -5   8        1.09       -0.15      2.04 o 
  -2  -5   8       13.76       15.34      1.31 o 
  -1  -5   8        2.76        2.72      0.74 o 
   0  -5   8       40.27       42.75      1.44 o 
   1  -5   8       20.06       25.05      1.23 o 
   2  -5   8        4.34        6.91      1.14 o 
   3  -5   8        4.65        7.25      1.51 o 
  -4  -4   8        0.23       -1.48      1.67 o 
  -3  -4   8       12.12       14.63      1.59 o 
  -2  -4   8       15.77       14.71      1.15 o 
  -1  -4   8      125.10      126.45      2.07 o 
   0  -4   8       15.85       17.17      1.13 o 
   1  -4   8        0.26        0.43      0.77 o 
   2  -4   8        0.71        0.26      1.18 o 
   3  -4   8        0.02        1.22      0.99 o 
   4  -4   8        3.12        0.09      1.79 o 
  -4  -3   8        1.63       -0.89      1.17 o 
  -3  -3   8       14.82       13.28      1.28 o 
  -2  -3   8       13.48       12.12      1.08 o 
  -1  -3   8       47.81       51.48      1.05 o 
   0  -3   8        1.26        0.35      0.45 o 
   1  -3   8       15.96       16.51      0.78 o 
   2  -3   8       25.62       27.35      0.98 o 
   3  -3   8        0.02        0.11      0.76 o 
   4  -3   8        1.85        1.71      0.85 o 
   5  -3   8        0.20       -0.92      2.79 o 
  -5  -2   8        3.71       -0.06      2.14 o 
  -4  -2   8        2.37        0.85      1.23 o 
  -3  -2   8       13.36       12.28      0.61 o 
  -2  -2   8       83.44       83.34      2.33 o 
  -1  -2   8        0.00       -0.41      0.80 o 
   0  -2   8        3.44        2.89      0.59 o 
   1  -2   8       10.84       10.80      0.42 o 
   2  -2   8       31.16       28.12      0.64 o 
   3  -2   8      128.18      126.36      1.79 o 
   4  -2   8        0.16        0.94      0.90 o 
   5  -2   8        1.51       -1.39      1.39 o 
  -5  -1   8        7.21       12.21      2.50 o 
  -4  -1   8       18.15       17.86      0.89 o 
  -3  -1   8       26.08       24.24      0.72 o 
  -2  -1   8      133.80      125.25      1.86 o 
  -1  -1   8       79.23       79.34      1.09 o 
   0  -1   8        0.32        0.22      0.38 o 
   1  -1   8        0.74        0.21      0.40 o 
   2  -1   8        5.77        5.90      0.34 o 
   3  -1   8        5.97        5.49      0.67 o 
   4  -1   8        7.60        6.71      0.59 o 
   5  -1   8        0.25        0.85      1.20 o 
   6  -1   8        2.22        4.06      1.35 o 
  -5   0   8        2.65        3.16      2.50 o 
  -4   0   8        3.09        6.10      0.80 o 
  -3   0   8        7.70        9.21      0.71 o 
  -2   0   8       77.98       79.11      1.21 o 
  -1   0   8       85.04       84.84      1.07 o 
   0   0   8        7.20        7.80      0.69 o 
   1   0   8       92.90       81.58      1.11 o 
   2   0   8      425.53      428.80      4.32 o 
   3   0   8       12.79       14.99      0.57 o 
   4   0   8        9.44       10.17      0.79 o 
   5   0   8       20.65       19.05      1.15 o 
   6   0   8        1.65        1.42      1.47 o 
  -5   1   8        1.86        1.23      2.20 o 
  -4   1   8        7.47        5.71      1.24 o 
  -3   1   8       11.28        8.53      0.44 o 
  -2   1   8       73.96       70.29      1.03 o 
  -1   1   8       39.91       39.93      0.74 o 
   0   1   8      347.75      330.86      3.65 o 
   1   1   8        4.40        3.06      0.36 o 
   2   1   8       20.96       21.88      0.49 o 
   3   1   8        0.33        0.49      0.40 o 
   4   1   8        0.41        0.84      0.41 o 
   5   1   8        0.28        0.00      0.86 o 
   6   1   8       23.55       25.12      2.81 o 
  -5   2   8        2.89        0.35      2.35 o 
  -4   2   8        0.08        0.64      0.88 o 
  -3   2   8       26.28       22.00      0.70 o 
  -2   2   8       22.91       21.94      0.63 o 
  -1   2   8        8.46        8.70      0.49 o 
   0   2   8       57.78       61.31      0.94 o 
   1   2   8       19.67       17.27      0.64 o 
   2   2   8        1.19        0.89      0.29 o 
   3   2   8       11.22       14.56      0.60 o 
   4   2   8        0.53       -0.34      0.42 o 
   5   2   8        3.04        4.99      0.89 o 
   6   2   8        1.78        3.75      1.32 o 
  -4   3   8        7.41        8.48      1.45 o 
  -3   3   8        2.41        1.81      0.62 o 
  -2   3   8       25.77       25.38      0.84 o 
  -1   3   8        0.29        0.78      0.46 o 
   0   3   8       14.30       12.89      0.47 o 
   1   3   8      123.50      125.42      1.76 o 
   2   3   8       83.64       84.85      1.36 o 
   3   3   8        0.48        0.65      0.46 o 
   4   3   8        0.04        2.30      1.29 o 
   5   3   8        1.64        1.40      1.15 o 
   6   3   8        0.03        0.65      1.06 o 
  -4   4   8        0.00        5.51      1.37 o 
  -3   4   8        2.53        1.89      0.70 o 
  -2   4   8       25.91       23.15      1.29 o 
  -1   4   8       93.85       96.39      1.88 o 
   0   4   8      134.21      135.69      2.07 o 
   1   4   8        1.73        1.50      0.55 o 
   2   4   8        0.26        0.15      0.61 o 
   3   4   8        0.04        0.64      1.20 o 
   4   4   8        1.40        2.01      0.87 o 
   5   4   8        7.30       12.90      1.22 o 
   6   4   8        0.02        6.35      8.97 o 
  -3   5   8        3.73        5.36      1.04 o 
  -2   5   8        1.38        5.79      1.75 o 
  -1   5   8        2.49        1.12      1.61 o 
   0   5   8       14.40       12.71      0.84 o 
   1   5   8       10.96       12.96      0.74 o 
   2   5   8        7.68        6.14      0.96 o 
   3   5   8        0.29       -0.68      0.78 o 
   4   5   8        0.78        0.06      1.16 o 
   5   5   8        2.29        2.29      1.13 o 
  -2   6   8        0.38        1.41      1.04 o 
  -1   6   8        2.54        2.03      1.05 o 
   0   6   8        0.15       -0.80      0.80 o 
   1   6   8        7.55        7.05      0.71 o 
   2   6   8        0.87        4.11      1.16 o 
   3   6   8        6.26        8.63      1.48 o 
   4   6   8       68.85       72.71      2.26 o 
  -1   7   8        3.04        3.79      1.22 o 
   0   7   8       15.63       17.18      1.50 o 
   1   7   8        0.00        0.79      1.00 o 
   2   7   8        4.21        4.79      0.92 o 
   3   7   8        2.10        1.69      1.46 o 
  -1  -6   9        0.01        3.74      2.30 o 
   0  -6   9        7.33        7.78      1.42 o 
   1  -6   9        6.25        4.32      1.04 o 
  -3  -5   9        0.52       -0.18      3.34 o 
  -2  -5   9        0.54        0.60      1.54 o 
  -1  -5   9        8.71        7.51      1.63 o 
   0  -5   9        0.57        1.29      0.82 o 
   1  -5   9       10.17       14.74      1.24 o 
   2  -5   9        3.82        6.14      1.21 o 
   3  -5   9        0.07        2.46      1.93 o 
  -4  -4   9        1.78        1.82      1.74 o 
  -3  -4   9        0.71        4.61      1.78 o 
  -2  -4   9        2.32        0.49      1.06 o 
  -1  -4   9       10.25        9.08      0.76 o 
   0  -4   9        4.27        6.19      0.79 o 
   1  -4   9        1.61        1.30      0.72 o 
   2  -4   9        4.14        6.06      1.14 o 
   3  -4   9        0.02       -0.51      1.18 o 
   4  -4   9        1.73        1.11      2.37 o 
  -4  -3   9        0.72        1.89      1.29 o 
  -3  -3   9        0.09       -0.72      1.30 o 
  -2  -3   9        2.95        1.46      0.55 o 
  -1  -3   9        0.10       -0.03      0.61 o 
   0  -3   9        2.57        1.97      0.45 o 
   1  -3   9        6.08        6.01      0.47 o 
   2  -3   9        0.15        1.00      0.47 o 
   3  -3   9       44.39       41.00      1.50 o 
   4  -3   9        1.35        1.65      1.56 o 
   5  -3   9        4.36        6.63      3.22 o 
  -4  -2   9        6.93        4.03      1.71 o 
  -3  -2   9        4.65        3.60      0.71 o 
  -2  -2   9      201.62      209.95      3.58 o 
  -1  -2   9       36.58       33.90      0.88 o 
   0  -2   9       19.24       21.21      0.64 o 
   1  -2   9        0.07       -0.42      0.42 o 
   2  -2   9       58.74       57.65      1.01 o 
   3  -2   9        9.63       10.11      0.63 o 
   4  -2   9       14.00       14.67      2.04 o 
   5  -2   9        1.25        0.70      1.83 o 
  -5  -1   9       14.88       15.68      1.70 o 
  -4  -1   9        0.19       -0.51      1.03 o 
  -3  -1   9       38.46       40.15      1.07 o 
  -2  -1   9      133.58      139.13      2.08 o 
  -1  -1   9      124.63      123.52      1.76 o 
   0  -1   9        6.37        7.78      0.45 o 
   1  -1   9       22.87       22.90      0.61 o 
   2  -1   9      111.64      115.41      1.42 o 
   3  -1   9       11.76       10.29      0.69 o 
   4  -1   9       42.43       45.35      1.07 o 
   5  -1   9        0.18        2.10      0.87 o 
   6  -1   9        0.07        1.98      1.26 o 
  -5   0   9        0.90        2.86      1.50 o 
  -4   0   9        1.69        2.10      1.47 o 
  -3   0   9       20.55       24.04      1.26 o 
  -2   0   9        0.06        0.51      0.46 o 
  -1   0   9      195.26      192.16      2.20 o 
   0   0   9      264.31      242.97      2.69 o 
   1   0   9       60.97       60.29      0.94 o 
   2   0   9       86.15       78.72      1.88 o 
   3   0   9        3.18        2.89      0.89 o 
   4   0   9        0.61        0.41      0.60 o 
   5   0   9        0.21        0.19      0.74 o 
   6   0   9        3.01        3.23      1.44 o 
  -5   1   9        0.31        3.37      1.28 o 
  -4   1   9        0.38        0.75      1.60 o 
  -3   1   9        2.31       -0.12      1.15 o 
  -2   1   9        3.08        4.85      0.74 o 
  -1   1   9        0.87        0.82      0.57 o 
   0   1   9        5.54        6.38      0.44 o 
   1   1   9      122.85      113.24      1.57 o 
   2   1   9       49.97       47.91      0.95 o 
   3   1   9      227.30      214.70      2.92 o 
   4   1   9        0.65        0.33      0.46 o 
   5   1   9        0.95        0.59      1.40 o 
   6   1   9        0.49        0.38      1.03 o 
  -4   2   9       16.39       18.54      1.58 o 
  -3   2   9       17.47       16.66      0.78 o 
  -2   2   9        2.19        1.62      0.65 o 
  -1   2   9      183.99      192.68      3.11 o 
   0   2   9       13.96       13.06      0.62 o 
   1   2   9       10.65       13.79      0.53 o 
   2   2   9       10.55       11.08      0.59 o 
   3   2   9       24.13       17.62      0.88 o 
   4   2   9       26.56       24.98      1.01 o 
   5   2   9        0.00        0.60      1.46 o 
   6   2   9        2.14       -1.16      1.50 o 
  -4   3   9        5.37        6.93      1.08 o 
  -3   3   9        0.52        0.70      1.08 o 
  -2   3   9       10.40       11.93      0.85 o 
  -1   3   9       37.55       37.32      0.94 o 
   0   3   9       18.00       19.05      0.81 o 
   1   3   9       10.18       11.30      1.09 o 
   2   3   9        8.05        9.17      1.04 o 
   3   3   9        0.83        0.82      0.44 o 
   4   3   9        0.32        0.46      1.55 o 
   5   3   9        0.66        2.59      1.25 o 
   6   3   9        0.48       -0.67      1.33 o 
  -3   4   9       14.28       15.68      1.03 o 
  -2   4   9        2.60        3.31      0.78 o 
  -1   4   9        9.47        7.73      0.64 o 
   0   4   9        0.20        0.57      0.42 o 
   1   4   9       11.23        9.71      1.57 o 
   2   4   9       12.30       13.04      0.77 o 
   3   4   9       11.19       11.55      0.74 o 
   4   4   9        0.39        2.18      1.28 o 
   5   4   9        0.28        0.53      1.05 o 
  -3   5   9       13.56       13.85      1.61 o 
  -2   5   9        0.61        1.72      0.95 o 
  -1   5   9        4.20        6.63      1.57 o 
   0   5   9        6.38        6.20      0.88 o 
   1   5   9        6.22        6.50      0.80 o 
   2   5   9        0.58        0.73      0.92 o 
   3   5   9        0.47        1.18      0.80 o 
   4   5   9       20.81       25.53      1.29 o 
   5   5   9        1.29       -1.38      2.15 o 
  -2   6   9        3.27        0.28      1.08 o 
  -1   6   9        4.23        8.07      1.21 o 
   0   6   9        0.99       -0.60      2.01 o 
   1   6   9        6.09        3.71      0.63 o 
   2   6   9        5.34        4.62      0.80 o 
   3   6   9       15.21       20.73      1.34 o 
   4   6   9        0.00        0.23      1.28 o 
   0   7   9        2.90        1.61      1.27 o 
   1   7   9        0.18        0.93      1.30 o 
   2   7   9        0.09        1.29      0.87 o 
   3   7   9        4.27        5.63      1.65 o 
  -2  -5  10        5.19        7.64      1.54 o 
  -1  -5  10        0.15        1.33      1.35 o 
   0  -5  10        2.42        3.53      1.00 o 
   1  -5  10        1.54        0.36      1.18 o 
   2  -5  10        0.17       -1.02      1.15 o 
  -3  -4  10        0.25        1.63      1.50 o 
  -2  -4  10        2.99        1.87      1.03 o 
  -1  -4  10        0.01        0.11      0.97 o 
   0  -4  10        0.30        0.09      0.75 o 
   1  -4  10        2.01        3.02      0.88 o 
   2  -4  10        1.03        2.07      1.34 o 
   3  -4  10        0.14        6.48      7.02 o 
   4  -4  10        0.00        5.15      3.79 o 
  -4  -3  10        0.02        0.75      1.46 o 
  -3  -3  10        0.40        1.92      1.69 o 
  -2  -3  10        9.94        9.26      1.07 o 
  -1  -3  10       46.99       43.09      1.42 o 
   0  -3  10        1.39        2.21      0.79 o 
   1  -3  10        8.46       10.55      0.90 o 
   2  -3  10        0.19        0.46      1.76 o 
   3  -3  10        0.40       -0.75      1.06 o 
   4  -3  10        1.69       -0.07      1.97 o 
  -4  -2  10        0.77       -1.38      1.38 o 
  -3  -2  10       13.02       13.03      1.74 o 
  -2  -2  10        0.16        0.60      1.84 o 
  -1  -2  10        0.12        0.28      0.58 o 
   0  -2  10        0.08        0.06      0.44 o 
   1  -2  10        0.16       -0.02      0.46 o 
   2  -2  10        6.70        5.91      0.77 o 
   3  -2  10       12.86       10.55      0.92 o 
   4  -2  10       25.25       25.72      2.88 o 
   5  -2  10        0.94       -0.79      1.81 o 
  -4  -1  10        2.63        2.86      1.25 o 
  -3  -1  10       30.32       32.99      0.99 o 
  -2  -1  10       24.32       25.24      0.93 o 
  -1  -1  10       21.34       18.44      0.89 o 
   0  -1  10        0.11       -0.03      0.46 o 
   1  -1  10        5.88        6.97      0.46 o 
   2  -1  10       14.74       11.99      0.77 o 
   3  -1  10        3.99        4.58      0.55 o 
   4  -1  10        0.19       -1.05      1.05 o 
   5  -1  10        0.16        0.98      2.30 o 
  -4   0  10       42.56       47.01      2.42 o 
  -3   0  10        2.46        2.76      1.75 o 
  -2   0  10        3.15        2.53      0.33 o 
  -1   0  10        1.39        1.86      0.43 o 
   0   0  10        8.80        6.66      0.43 o 
   1   0  10      119.21      118.31      1.69 o 
   2   0  10       21.62       19.11      0.70 o 
   3   0  10      276.28      277.09      4.27 o 
   4   0  10        3.52        4.98      0.90 o 
   5   0  10        0.15        0.17      1.03 o 
   6   0  10        0.37       -0.63      2.28 o 
  -4   1  10       17.03       20.33      2.14 o 
  -3   1  10       11.99       10.33      0.82 o 
  -2   1  10       17.77       17.60      1.30 o 
  -1   1  10       18.88       18.80      0.71 o 
   0   1  10       16.19       15.64      0.84 o 
   1   1  10        0.19       -0.53      0.53 o 
   2   1  10       51.40       50.29      1.24 o 
   3   1  10       13.99       10.02      0.93 o 
   4   1  10       49.66       46.50      1.14 o 
   5   1  10        0.28       -0.59      1.65 o 
   6   1  10        1.77        1.78      2.22 o 
  -4   2  10        0.70        1.64      3.02 o 
  -3   2  10        0.00        1.19      0.66 o 
  -2   2  10       69.31       62.08      1.72 o 
  -1   2  10       20.57       22.05      0.90 o 
   0   2  10       30.67       33.33      1.00 o 
   1   2  10        0.59        1.08      0.54 o 
   2   2  10       40.46       35.84      0.79 o 
   3   2  10       15.06       18.37      0.84 o 
   4   2  10        1.63        4.48      0.68 o 
   5   2  10        7.53        7.96      1.44 o 
   6   2  10        0.45        1.08      1.30 o 
  -4   3  10        0.54       -1.11      2.01 o 
  -3   3  10        0.80        0.74      1.82 o 
  -2   3  10        1.09       -0.04      2.19 o 
  -1   3  10       57.04       51.98      1.57 o 
   0   3  10        0.00       -0.08      0.44 o 
   1   3  10        5.21        7.05      0.44 o 
   2   3  10        0.71        0.75      0.52 o 
   3   3  10        3.65        1.93      0.69 o 
   4   3  10        1.92       -0.30      0.70 o 
   5   3  10        4.81        5.06      1.76 o 
   6   3  10        1.20       -1.48      1.48 o 
  -3   4  10       12.49       17.20      1.34 o 
  -2   4  10        4.40        8.50      1.76 o 
  -1   4  10       75.72       73.31      2.30 o 
   0   4  10        0.30        0.82      0.68 o 
   1   4  10        7.41        5.80      1.54 o 
   2   4  10       35.01       28.64      1.34 o 
   3   4  10        6.12        3.88      1.31 o 
   4   4  10        4.13        0.96      0.91 o 
   5   4  10        0.02        0.94      1.58 o 
  -2   5  10        0.23       -0.08      0.88 o 
  -1   5  10        5.89        7.63      1.35 o 
   0   5  10        5.15        2.80      0.62 o 
   1   5  10       22.98       20.58      1.07 o 
   2   5  10        0.17       -0.27      0.96 o 
   3   5  10        7.79        4.51      0.86 o 
   4   5  10        6.79        7.44      1.08 o 
   5   5  10        2.84        7.48      1.55 o 
  -1   6  10        0.05       -0.62      1.01 o 
   0   6  10        2.41        3.78      1.12 o 
   1   6  10        1.39        0.72      0.76 o 
   2   6  10        5.69        8.02      1.42 o 
   3   6  10        4.79        4.17      1.30 o 
   4   6  10        0.20       -1.14      1.14 o 
   1   7  10        1.54       -0.49      0.95 o 
   2   7  10        2.36        2.57      1.39 o 
  -1  -5  11        2.13        2.84      2.55 o 
   0  -5  11        1.18        2.35      1.26 o 
   1  -5  11        2.61        0.75      0.99 o 
   2  -5  11        3.93        6.72      2.05 o 
  -3  -4  11        0.11       -0.55      1.48 o 
  -2  -4  11        0.02       -0.86      1.34 o 
  -1  -4  11        1.45        1.63      1.04 o 
   0  -4  11        0.49        1.56      0.79 o 
   1  -4  11        4.43        1.64      0.96 o 
   2  -4  11       21.50       23.27      1.57 o 
  -3  -3  11        0.20        0.61      1.47 o 
  -2  -3  11        3.25        3.71      0.99 o 
  -1  -3  11        5.32        3.98      0.66 o 
   0  -3  11        0.49        0.79      1.38 o 
   1  -3  11       12.31        8.99      0.88 o 
   2  -3  11        2.04        3.37      0.97 o 
   3  -3  11        0.27        1.57      0.90 o 
   4  -3  11        0.83        2.47      1.97 o 
  -4  -2  11        5.80       10.96      2.46 o 
  -3  -2  11       14.01       15.33      1.51 o 
  -2  -2  11       34.07       32.90      1.23 o 
  -1  -2  11        7.69        8.35      0.85 o 
   0  -2  11       64.84       63.20      1.36 o 
   1  -2  11        5.31        5.01      0.46 o 
   2  -2  11        0.03       -0.32      0.57 o 
   3  -2  11        0.45        0.60      0.74 o 
   4  -2  11        0.33        2.49      1.31 o 
   5  -2  11        0.19        1.23      2.14 o 
  -4  -1  11       59.96       69.29      2.19 o 
  -3  -1  11        3.63        3.61      0.83 o 
  -2  -1  11        0.92        1.32      0.48 o 
  -1  -1  11        4.48        4.60      0.66 o 
   0  -1  11        5.09        2.25      0.60 o 
   1  -1  11        2.72        1.60      0.43 o 
   2  -1  11        0.00       -0.55      0.55 o 
   3  -1  11       19.45       19.18      1.03 o 
   4  -1  11        3.69        2.37      0.99 o 
   5  -1  11        0.04        0.05      1.49 o 
  -4   0  11        0.31       -1.04      1.22 o 
  -3   0  11        0.68        0.21      0.68 o 
  -2   0  11        3.24        2.76      0.49 o 
  -1   0  11       94.82       96.55      1.60 o 
   0   0  11       29.67       25.91      0.75 o 
   1   0  11        2.70        2.01      0.74 o 
   2   0  11       21.58       21.44      1.30 o 
   3   0  11        1.97        4.74      2.39 o 
   4   0  11        0.04        0.81      0.74 o 
   5   0  11        0.68        0.95      1.24 o 
  -4   1  11        1.20        5.63      3.70 o 
  -3   1  11        0.00       -0.29      1.31 o 
  -2   1  11        4.88        2.01      0.92 o 
  -1   1  11        0.00       -0.70      0.82 o 
   0   1  11      175.58      182.85      2.83 o 
   1   1  11       38.50       31.95      0.99 o 
   2   1  11       82.93       78.50      1.57 o 
   3   1  11        5.17        6.11      0.82 o 
   4   1  11        0.61        0.04      0.62 o 
   5   1  11        0.55       -0.65      0.98 o 
  -3   2  11       12.48       18.93      1.78 o 
  -2   2  11        1.19       -0.74      1.44 o 
  -1   2  11        1.47        2.21      1.09 o 
   0   2  11        0.19        0.14      0.58 o 
   1   2  11       44.00       39.55      2.31 o 
   2   2  11       26.18       27.44      0.92 o 
   3   2  11        6.87        9.68      0.81 o 
   4   2  11       40.58       35.80      1.19 o 
   5   2  11        3.01        2.91      1.12 o 
  -3   3  11        0.64        1.83      1.45 o 
  -2   3  11        0.78       -1.79      2.06 o 
  -1   3  11       67.52       70.90      1.99 o 
   0   3  11       16.00       15.59      0.98 o 
   1   3  11       56.38       58.98      1.37 o 
   2   3  11       12.92       13.63      1.09 o 
   3   3  11       21.03       19.50      1.48 o 
   4   3  11        0.80        0.71      0.71 o 
   5   3  11        0.36       -0.94      1.08 o 
  -3   4  11        5.67        7.40      1.62 o 
  -2   4  11        0.55       -0.37      1.15 o 
  -1   4  11        0.03        1.21      1.81 o 
   0   4  11        0.03        0.51      1.09 o 
   1   4  11        0.10        0.16      0.58 o 
   2   4  11        0.02        0.72      0.72 o 
   3   4  11       48.96       49.50      2.02 o 
   4   4  11       35.84       38.39      2.56 o 
   5   4  11        3.29        1.53      1.70 o 
  -2   5  11        9.22        8.84      1.08 o 
  -1   5  11        0.76        1.57      1.02 o 
   0   5  11        3.18        2.26      0.91 o 
   1   5  11        0.55        1.13      0.93 o 
   2   5  11        4.31        7.23      1.13 o 
   3   5  11        0.37        1.15      0.89 o 
   4   5  11        4.36        6.12      1.20 o 
  -1   6  11        0.02        2.23      1.61 o 
   0   6  11        1.91        1.08      0.90 o 
   1   6  11        0.79        0.84      1.25 o 
   2   6  11        1.43        0.03      0.88 o 
   3   6  11        1.96        3.04      1.27 o 
   0  -5  12        2.00        2.92      1.73 o 
  -2  -4  12        0.94       -1.08      1.77 o 
  -1  -4  12       15.35       18.08      1.61 o 
   0  -4  12        2.85        8.86      1.62 o 
   1  -4  12        1.54        1.12      1.40 o 
   2  -4  12        4.25        3.66      1.33 o 
   3  -4  12        1.46        2.91      1.40 o 
  -3  -3  12        0.32        1.57      1.56 o 
  -2  -3  12        2.67        4.62      2.22 o 
  -1  -3  12        0.60        0.40      0.95 o 
   0  -3  12       12.95        9.83      0.71 o 
   1  -3  12        5.90        7.05      0.74 o 
   2  -3  12        1.69        0.39      0.82 o 
   3  -3  12        5.78        8.62      1.46 o 
   4  -3  12        0.02        2.40      1.65 o 
  -3  -2  12        0.13        1.13      2.21 o 
  -2  -2  12       13.19       14.32      1.60 o 
  -1  -2  12        3.38        4.16      1.60 o 
   0  -2  12        0.93       -0.23      0.76 o 
   1  -2  12        5.67        8.03      0.74 o 
   2  -2  12        0.02       -0.66      0.66 o 
   3  -2  12        0.43        1.41      1.14 o 
   4  -2  12        4.28        6.98      1.19 o 
  -3  -1  12        0.59        1.59      1.33 o 
  -2  -1  12        0.20        1.86      0.79 o 
  -1  -1  12       45.42       44.67      1.16 o 
   0  -1  12       29.97       28.17      1.08 o 
   1  -1  12        2.67        2.48      0.65 o 
   2  -1  12        5.43        6.32      0.59 o 
   3  -1  12        0.45        0.45      1.21 o 
   4  -1  12       12.27       14.10      1.03 o 
   5  -1  12        0.71        2.55      2.36 o 
  -4   0  12        0.50        1.45      1.30 o 
  -3   0  12        4.22        1.70      1.23 o 
  -2   0  12        2.26        2.25      0.96 o 
  -1   0  12       13.78       12.88      1.29 o 
   0   0  12       58.64       55.31      1.80 o 
   1   0  12       38.17       33.92      1.05 o 
   2   0  12       47.76       44.92      1.44 o 
   3   0  12       21.37       24.73      1.37 o 
   4   0  12        0.00        0.70      1.05 o 
   5   0  12        4.41        5.59      1.32 o 
  -3   1  12        1.45        5.13      3.93 o 
  -2   1  12        2.05        3.41      1.78 o 
  -1   1  12       17.23       17.77      0.84 o 
   0   1  12       10.34       10.57      1.26 o 
   1   1  12       71.11       65.02      1.84 o 
   2   1  12       30.42       26.19      0.94 o 
   3   1  12       12.30       14.36      1.32 o 
   4   1  12       28.90       23.80      1.65 o 
   5   1  12        0.07        2.19      3.82 o 
  -3   2  12        3.54        3.76      1.41 o 
  -2   2  12        1.65        2.56      1.45 o 
  -1   2  12        2.72        3.71      1.03 o 
   0   2  12        1.79        0.34      0.85 o 
   1   2  12       99.34      102.37      2.86 o 
   2   2  12       11.41        8.47      0.99 o 
   3   2  12        0.20        0.24      0.53 o 
   4   2  12        8.80        1.78      1.79 o 
   5   2  12       11.20       11.36      2.32 o 
  -3   3  12        4.27        6.26      1.62 o 
  -2   3  12        1.32       -0.23      1.16 o 
  -1   3  12       34.80       36.28      2.30 o 
   0   3  12        0.21        1.58      0.87 o 
   1   3  12       17.60       15.31      2.05 o 
   2   3  12        0.01        0.81      1.12 o 
   3   3  12        6.32        7.44      1.08 o 
   4   3  12        1.77       12.21      3.55 o 
   5   3  12        6.00        9.31      2.11 o 
  -2   4  12       12.32       13.99      2.21 o 
  -1   4  12        1.32       -0.03      0.96 o 
   0   4  12      159.87      176.51      3.87 o 
   1   4  12        9.40       10.45      1.02 o 
   2   4  12        2.34        1.81      0.76 o 
   3   4  12        9.28       12.18      1.33 o 
   4   4  12        0.25        0.80      1.39 o 
  -1   5  12        0.54        4.10      1.30 o 
   0   5  12        3.27        2.78      1.26 o 
   1   5  12        7.25        8.72      1.48 o 
   2   5  12        0.03       -0.66      0.76 o 
   3   5  12        0.00       -0.75      1.25 o 
   4   5  12        0.02        0.55      1.20 o 
   0   6  12        1.43        1.31      1.37 o 
   1   6  12        0.05        3.61      1.45 o 
   2   6  12        0.36        0.65      1.40 o 
   3   6  12        1.53        0.56      1.33 o 
  -1  -4  13        0.27       -0.18      1.62 o 
   0  -4  13        2.12       -2.20      2.20 o 
   1  -4  13        0.01        1.02      1.64 o 
   2  -4  13        3.71        0.21      1.23 o 
  -2  -3  13        5.68        4.22      1.65 o 
  -1  -3  13        1.22        2.26      1.10 o 
   0  -3  13        0.06        0.79      0.80 o 
   1  -3  13        2.10        4.18      1.32 o 
   2  -3  13        0.14        1.31      0.78 o 
   3  -3  13        4.84       11.06      1.86 o 
  -3  -2  13        0.25        0.59      1.98 o 
  -2  -2  13        1.76        1.53      1.37 o 
  -1  -2  13        3.53        1.58      1.27 o 
   0  -2  13        1.69        1.37      1.04 o 
   1  -2  13        0.00        0.42      0.62 o 
   2  -2  13        2.51        5.20      0.93 o 
   3  -2  13        0.02        0.44      0.86 o 
   4  -2  13        0.18        2.24      1.18 o 
  -3  -1  13       14.02       23.72      3.17 o 
  -2  -1  13        0.33        0.96      0.80 o 
  -1  -1  13        1.85        2.31      1.02 o 
   0  -1  13        3.03        3.77      0.72 o 
   1  -1  13        0.23        0.38      0.89 o 
   2  -1  13        3.60        3.51      1.04 o 
   3  -1  13       18.66       22.68      1.26 o 
   4  -1  13        0.24       -0.46      0.82 o 
  -3   0  13       11.79       13.34      1.20 o 
  -2   0  13        2.59        2.88      3.46 o 
  -1   0  13        4.04        2.61      0.86 o 
   0   0  13        2.66        0.07      0.80 o 
   1   0  13        3.50        4.18      0.72 o 
   2   0  13        8.05        8.29      1.45 o 
   3   0  13        5.97        9.06      1.59 o 
   4   0  13        0.06        0.17      1.83 o 
   5   0  13        2.80        3.03      1.82 o 
  -3   1  13        0.27       -0.66      1.85 o 
  -2   1  13        8.82       13.06      1.12 o 
  -1   1  13        0.82        1.43      0.74 o 
   0   1  13        2.92        1.45      0.97 o 
   1   1  13       71.59       69.54      1.83 o 
   2   1  13       27.46       25.08      0.92 o 
   3   1  13        0.39        4.56      1.60 o 
   4   1  13       15.95       12.91      2.82 o 
   5   1  13        8.36       10.50      1.81 o 
  -3   2  13        0.00        1.67      1.53 o 
  -2   2  13        0.15        1.86      0.86 o 
  -1   2  13       20.36       21.02      1.70 o 
   0   2  13        1.73        1.01      0.80 o 
   1   2  13        2.36        0.70      1.04 o 
   2   2  13        0.35        0.19      0.92 o 
   3   2  13        0.08        0.85      1.20 o 
   4   2  13       19.14       22.81      2.13 o 
   5   2  13        0.44       -1.12      2.19 o 
  -2   3  13        1.23        1.99      1.01 o 
  -1   3  13        0.12        0.54      1.98 o 
   0   3  13      160.40      172.73      3.79 o 
   1   3  13       38.61       40.65      2.34 o 
   2   3  13        2.49        4.54      1.22 o 
   3   3  13        0.07        0.90      1.33 o 
   4   3  13        0.76        3.76      1.16 o 
   5   3  13       14.09       18.31      2.70 o 
  -2   4  13        0.12        0.36      3.42 o 
  -1   4  13        8.58       10.75      1.19 o 
   0   4  13        1.81        0.75      0.92 o 
   1   4  13       31.86       32.92      1.51 o 
   2   4  13        0.03        0.12      0.84 o 
   3   4  13        1.33       -0.27      2.11 o 
   4   4  13        1.05       -0.95      1.13 o 
  -1   5  13        7.40        6.51      1.20 o 
   0   5  13        1.99        2.43      1.12 o 
   1   5  13        0.18        1.92      1.10 o 
   2   5  13        2.62        3.67      1.36 o 
   3   5  13        1.15        0.41      1.49 o 
   1   6  13        0.93        0.91      1.96 o 
   2   6  13        2.24        0.62      1.44 o 
  -1  -3  14        1.71        1.04      1.18 o 
   0  -3  14        3.57        4.33      1.20 o 
   1  -3  14        0.59        2.20      0.97 o 
   2  -3  14        0.00       -0.41      0.90 o 
  -2  -2  14        0.31        0.33      1.51 o 
  -1  -2  14       18.62       17.98      2.42 o 
   0  -2  14        0.78        1.42      1.25 o 
   1  -2  14        2.84        2.83      1.42 o 
   2  -2  14        0.03       -0.81      0.81 o 
   3  -2  14        0.19        0.59      0.97 o 
  -2  -1  14        0.51        0.09      2.03 o 
  -1  -1  14       35.51       38.31      1.98 o 
   0  -1  14       14.79       18.23      1.18 o 
   1  -1  14        1.12        2.35      0.90 o 
   2  -1  14        0.03        0.04      0.74 o 
   3  -1  14        0.83        1.97      1.07 o 
   4  -1  14        0.19       -0.04      1.03 o 
  -2   0  14        4.44        8.57      1.28 o 
  -1   0  14        1.73        0.81      1.98 o 
   0   0  14        0.01        0.41      1.10 o 
   1   0  14        2.01        1.66      0.89 o 
   2   0  14        2.33        1.58      0.74 o 
   3   0  14        6.71        5.44      2.21 o 
   4   0  14       14.88       14.97      1.29 o 
  -2   1  14        2.29        8.81      2.15 o 
  -1   1  14        0.31        2.11      1.12 o 
   0   1  14        3.02        3.72      0.98 o 
   1   1  14        3.44        2.63      1.14 o 
   2   1  14        3.26        2.15      1.94 o 
   3   1  14        0.80       -0.89      1.38 o 
   4   1  14        2.34        1.36      1.41 o 
  -2   2  14        1.07        3.11      1.20 o 
  -1   2  14        0.45        1.92      1.39 o 
   0   2  14        4.50        8.01      1.26 o 
   1   2  14        9.87        9.47      0.98 o 
   2   2  14        3.32        0.42      1.66 o 
   3   2  14        6.91        0.58      1.33 o 
   4   2  14        2.00        4.44      1.60 o 
  -2   3  14        1.55        0.19      1.95 o 
  -1   3  14        2.00        1.42      1.33 o 
   0   3  14        4.13        2.03      1.31 o 
   1   3  14        0.69        0.95      0.95 o 
   2   3  14        0.61        1.37      1.06 o 
   3   3  14        4.76        7.52      1.32 o 
   4   3  14        0.01        0.53      1.14 o 
  -1   4  14        8.98        9.46      1.30 o 
   0   4  14        0.05        0.11      1.03 o 
   1   4  14        7.35        5.49      1.05 o 
   2   4  14        0.11       -0.65      0.86 o 
   3   4  14        0.49       -1.19      1.25 o 
   4   4  14        9.82       11.10      2.65 o 
   0   5  14        0.12        5.62      1.50 o 
   1   5  14       14.22       12.54      1.81 o 
   2   5  14        3.00        1.72      1.35 o 
   3   5  14        2.61        5.89      3.83 o 
  -1  -2  15        3.28        2.47      1.87 o 
   0  -2  15        1.68        1.05      0.96 o 
   1  -2  15        1.21        0.99      1.44 o 
   2  -2  15        0.00        0.40      0.89 o 
  -2  -1  15        0.47        1.40      1.54 o 
  -1  -1  15        1.62        0.93      0.99 o 
   0  -1  15        0.00       -0.97      0.97 o 
   1  -1  15        3.13       -0.60      1.09 o 
   2  -1  15        1.04        0.67      1.12 o 
   3  -1  15        9.15       13.15      1.62 o 
  -2   0  15        4.98        3.90      1.28 o 
  -1   0  15        0.38        0.69      1.08 o 
   0   0  15        6.41        7.15      1.52 o 
   1   0  15        3.85        3.68      2.55 o 
   2   0  15        1.66       -1.66      1.68 o 
   3   0  15        0.19        0.91      1.26 o 
   4   0  15        3.49        4.91      1.17 o 
  -2   1  15        0.03        1.04      1.12 o 
  -1   1  15        0.02       -0.15      0.91 o 
   0   1  15        1.43        1.57      1.29 o 
   1   1  15        0.04        1.31      0.89 o 
   2   1  15        2.13        1.19      1.15 o 
   3   1  15        0.84        0.72      1.45 o 
   4   1  15        2.36        3.22      2.45 o 
  -2   2  15        1.53        0.38      1.72 o 
  -1   2  15        1.12        1.23      1.07 o 
   0   2  15        0.45        1.41      1.14 o 
   1   2  15        4.97        5.07      1.80 o 
   2   2  15        5.72        4.02      3.14 o 
   3   2  15        5.38        7.99      1.41 o 
   4   2  15        2.62       -1.09      1.29 o 
  -1   3  15        4.17        0.05      1.32 o 
   0   3  15        2.75        7.28      1.20 o 
   1   3  15        1.85        4.49      1.68 o 
   2   3  15       12.13       16.32      1.63 o 
   3   3  15        7.52        9.00      1.47 o 
   0   4  15        0.00       -0.26      1.37 o 
   1   4  15       25.17       24.20      1.89 o 
   2   4  15        0.66       -0.10      2.14 o 
   3   4  15        1.13        1.45      1.14 o 
   0  -1  16       23.27       25.79      1.51 o 
   1  -1  16        1.92        0.90      1.06 o 
   2  -1  16        0.76        2.62      1.23 o 
  -1   0  16        0.06        1.25      0.98 o 
   0   0  16        3.96        4.07      1.89 o 
   1   0  16        5.78        7.99      1.37 o 
   2   0  16        0.41        1.16      1.79 o 
   3   0  16        0.00       -1.11      1.11 o 
  -1   1  16        0.36       -2.09      2.09 o 
   0   1  16        0.47        0.81      1.61 o 
   1   1  16        1.31        4.41      1.25 o 
   2   1  16        0.04       -0.60      2.23 o 
   3   1  16        0.77        4.86      1.51 o 
  -1   2  16        0.11       -1.44      1.60 o 
   0   2  16        1.48       -1.64      1.74 o 
   1   2  16        0.64       -0.06      1.18 o 
   2   2  16        9.75        9.56      1.46 o 
   3   2  16        9.55       15.38      2.33 o 
   0   3  16        0.00       -0.21      2.53 o 
   1   3  16        0.70        0.36      1.81 o 
   2   3  16        1.91        6.40      1.48 o 
   3   3  16        4.18        9.24      2.27 o 
   1   1  17        5.59        6.84      1.53 o 
                                                 
